# Supplementary material for: Poly[tetra­kis(μ-cyclo­hexa­ne-1,4-di­carboxyl­ato)di-μ-hydroxido-penta­zinc(II)]
Source: Acta Crystallogr Sect E Struct Rep Online. 2009 Dec 4;66(Pt 1):m16–7. doi: 10.1107/S1600536809051666 (PMC2980201; doi:10.1107/S1600536809051666)
Supplement: Supplementary file 1 [file e-66-00m16-sup1.cif]

##############################################################################
###                                                                        ###
###        Electronic paper (Acta Crystallographica Section E)             ###
###                                                                        ###
##############################################################################
#                                                                            #
# This CIF contains the data in a paper accepted for publication in Acta     #
# Crystallographica Section E. It conforms to the requirements of Notes      #
# for Authors for Section E, and has been peer reviewed under the auspices   #
# of the IUCr Commission on Journals.                                        #
#                                                                            #
# Full details of the Crystallographic Information File format               #
# are given in the paper "The Crystallographic Information File (CIF):       #
# a New Standard Archive File for Crystallography" by S. R. Hall, F. H.      #
# Allen and I. D. Brown [Acta Cryst. (1991), A47, 655-685].                  #
#                                                                            #
# The current version of the core CIF dictionary is obtainable from          #
# ftp://ftp.iucr.org/pub/cif_core.dic. The current version number is 2.4.    #
#                                                                            #
# Software is freely available for graphical display of the structure(s) in  #
# this CIF.  For information consult the CIF home page http://www.iucr.org/  #
# cif/home.html                                                              #
#                                                                            #
# This file may be used for bona fide research purposes within the           #
# scientific community so long as proper attribution is given to the journal # 
# article from which it was obtained.                                        #
#                                                                            #
##############################################################################
                                             
data_I
_audit_creation_method     SHELXL97
_chemical_name_systematic
;
Poly[tetrakis(\m-cyclohexane-1,4-dicarboxylato)di-\m-hydroxido-pentazinc(II)]
;
_chemical_name_common
' Poly[di[(\m3-hydroxido)tetrakis(cyclohexane-1,4-dicarboxylato)-pentazinc(II)]'
_chemical_formula_moiety     'C32 H42 O18 Zn5'
_chemical_formula_sum     'C32 H42 O18 Zn5'
_chemical_formula_iupac     '[Zn5 (O H)2 (C8 H10 O4)4]'
_chemical_formula_weight     1039.59
_chemical_melting_point     ?
_symmetry_cell_setting     'triclinic'
_symmetry_space_group_name_H-M     'P -1'
_symmetry_space_group_name_Hall     '-P 1'
loop_
    _symmetry_equiv_pos_as_xyz
    'x, y, z'
    '-x, -y, -z'
_cell_length_a     8.646(3)
_cell_length_b     10.665(3)
_cell_length_c     11.804(3)
_cell_angle_alpha     113.915(3)
_cell_angle_beta     96.307(3)
_cell_angle_gamma     106.285(3)
_cell_volume     923.6(5)
_cell_formula_units_Z     1
_cell_measurement_reflns_used     30
_cell_measurement_theta_min     3
_cell_measurement_theta_max     25
_cell_measurement_temperature     295(2)
_exptl_crystal_description     'block'
_exptl_crystal_colour     'colorless'
_exptl_crystal_size_max     0.20
_exptl_crystal_size_mid     0.20
_exptl_crystal_size_min     0.20
_exptl_crystal_density_diffrn     1.869
_exptl_crystal_density_meas     ?
_exptl_crystal_density_method     'not measured'
_exptl_crystal_F_000     526
_exptl_absorpt_coefficient_mu     3.278
_exptl_absorpt_correction_type     'none'
_exptl_absorpt_process_details     ?
_exptl_absorpt_correction_T_min     ?
_exptl_absorpt_correction_T_max     ?
_exptl_special_details
;
;
_diffrn_ambient_temperature     295(2)
_diffrn_radiation_type     MoK\a
_diffrn_radiation_wavelength     0.71073
_diffrn_radiation_source     'fine-focus sealed tube'
_diffrn_radiation_monochromator     graphite
_diffrn_measurement_device_type     'Rigaku SCXmini diffractometer'
_diffrn_measurement_method     '\w scans'
_diffrn_detector_area_resol_mean     ?
_diffrn_reflns_number     3929
_diffrn_reflns_av_R_equivalents     0.0188
_diffrn_reflns_av_sigmaI/netI     0.0278
_diffrn_reflns_theta_min     1.95
_diffrn_reflns_theta_max     25.01
_diffrn_reflns_theta_full     25.01
_diffrn_measured_fraction_theta_max     0.981
_diffrn_measured_fraction_theta_full     0.981
_diffrn_reflns_limit_h_min     -10
_diffrn_reflns_limit_h_max     10
_diffrn_reflns_limit_k_min     -12
_diffrn_reflns_limit_k_max     9
_diffrn_reflns_limit_l_min     -14
_diffrn_reflns_limit_l_max     13
_diffrn_standards_number     3
_diffrn_standards_interval_count     150
_diffrn_standards_interval_time     .
_diffrn_standards_decay_%     0
_refine_special_details
;
Refinement of <i>F</i>^2^ against ALL reflections. The weighted <i>R</i>-factor
<i>wR</i> and goodness of fit <i>S</i> are based on <i>F</i>^2^, conventional
<i>R</i>-factors <i>R</i> are based on <i>F</i>, with <i>F</i> set to zero for
negative <i>F</i>^2^. The threshold expression of <i>F</i>^2^ >
\s(<i>F</i>^2^) is used only for calculating <i>R</i>-factors(gt) <i>etc</i>.
and is not relevant to the choice of reflections for refinement.
<i>R</i>-factors based on <i>F</i>^2^ are statistically about twice as large
as those based on <i>F</i>, and <i>R</i>- factors based on ALL data will be
even larger.
;
_reflns_number_total     3202
_reflns_number_gt     2789
_reflns_threshold_expression     'I>2\s(I) '
_refine_ls_structure_factor_coef     Fsqd
_refine_ls_matrix_type     full
_refine_ls_R_factor_all     0.0453
_refine_ls_R_factor_gt     0.0378
_refine_ls_wR_factor_gt     0.0905
_refine_ls_wR_factor_ref     0.0949
_refine_ls_goodness_of_fit_ref     1.044
_refine_ls_restrained_S_all     1.044
_refine_ls_number_reflns     3202
_refine_ls_number_parameters     250
_refine_ls_number_restraints     0
_refine_ls_hydrogen_treatment     constr
_refine_ls_weighting_scheme     calc
_refine_ls_weighting_details
         'calc w=1/[\s^2^(Fo^2^)+(0.0488P)^2^+2.2254P] where P=(Fo^2^+2Fc^2^)/3'
_atom_sites_solution_hydrogens     geom
_atom_sites_solution_primary     direct
_atom_sites_solution_secondary     difmap
_refine_ls_shift/su_max     0.000
_refine_ls_shift/su_mean     0.000
_refine_diff_density_max     1.112
_refine_diff_density_min     -0.504
_refine_ls_extinction_method     none
_refine_ls_extinction_coef     ?
loop_
    _atom_type_symbol
    _atom_type_description
    _atom_type_scat_dispersion_real
    _atom_type_scat_dispersion_imag
    _atom_type_scat_source
    'C' 'C' 0.0033 0.0016
                         'International Tables Vol C Tables 4.2.6.8 and 6.1.1.4'
    'H' 'H' 0.0000 0.0000
                         'International Tables Vol C Tables 4.2.6.8 and 6.1.1.4'
    'O' 'O' 0.0106 0.0060
                         'International Tables Vol C Tables 4.2.6.8 and 6.1.1.4'
    'Zn' 'Zn' 0.2839 1.4301
                         'International Tables Vol C Tables 4.2.6.8 and 6.1.1.4'
_computing_data_collection     '<i>CrystalClear</i> (Rigaku, 2005)'
_computing_cell_refinement     '<i>CrystalClear</i> (Rigaku, 2005)'
_computing_data_reduction     '<i>CrystalClear</i> (Rigaku, 2005)'
_computing_structure_solution     '<i>SHELXS97</i> (Sheldrick, 2008)'
_computing_structure_refinement     '<i>SHELXL97</i> (Sheldrick, 2008)'
_computing_molecular_graphics     '<i>SHELXTL</i> (Sheldrick, 2008)'
_computing_publication_material     '<i>SHELXTL</i> (Sheldrick, 2008)'
loop_
    _atom_site_type_symbol
    _atom_site_label
    _atom_site_fract_x
    _atom_site_fract_y
    _atom_site_fract_z
    _atom_site_U_iso_or_equiv
    _atom_site_adp_type
    _atom_site_calc_flag
    _atom_site_refinement_flags
    _atom_site_occupancy
    _atom_site_disorder_assembly
    _atom_site_disorder_group
    Zn Zn1 0.5000 0.5000 0.5000 0.01886(17) Uani d S 1 . .
    Zn Zn2 0.23318(6) 0.53614(5) 0.33384(4) 0.02004(14) Uani d . 1 . .
    Zn Zn3 0.22931(6) 0.63639(5) 0.63471(4) 0.02095(15) Uani d . 1 . .
    O O1 0.2545(3) 0.4858(3) 0.4786(2) 0.0165(6) Uani d . 1 . .
    O O2 0.4649(3) 0.5325(3) 0.3351(3) 0.0227(6) Uani d . 1 . .
    O O3 -0.0494(4) 0.3940(3) 0.2794(3) 0.0260(7) Uani d . 1 . .
    O O4 0.0760(4) 0.7048(3) 0.5332(3) 0.0292(7) Uani d . 1 . .
    O O5 0.2146(4) 0.7268(3) 0.3889(3) 0.0329(8) Uani d . 1 . .
    O O6 0.4102(4) 0.2695(3) 0.3800(3) 0.0333(8) Uani d . 1 . .
    O O7 0.1035(4) 0.4072(4) 0.1489(3) 0.0354(8) Uani d . 1 . .
    O O8 0.5888(4) 0.1755(3) 0.2861(3) 0.0367(8) Uani d . 1 . .
    O O9 0.6515(4) 0.4466(4) 0.2502(3) 0.0391(9) Uani d . 1 . .
    C C1 -0.0356(5) 0.3514(5) 0.1658(4) 0.0216(9) Uani d . 1 . .
    C C2 0.4892(6) 0.5179(5) 0.1295(4) 0.0244(9) Uani d . 1 . .
    H H2 0.4089 0.5681 0.1453 0.029 Uiso calc R 1 . .
    C C3 0.5402(5) 0.4959(5) 0.2450(4) 0.0210(9) Uani d . 1 . .
    C C4 -0.1756(5) 0.2307(5) 0.0558(4) 0.0239(9) Uani d . 1 . .
    H H4 -0.2808 0.2294 0.0799 0.029 Uiso calc R 1 . .
    C C5 0.4451(6) 0.1700(5) 0.2982(4) 0.0266(10) Uani d . 1 . .
    C C6 0.3284(6) -0.1108(5) 0.1772(4) 0.0340(11) Uani d . 1 . .
    H H6A 0.3326 -0.1206 0.2556 0.041 Uiso calc R 1 . .
    H H6B 0.4337 -0.1087 0.1553 0.041 Uiso calc R 1 . .
    C C7 0.4060(6) 0.3693(5) 0.0104(4) 0.0293(10) Uani d . 1 . .
    H H7A 0.4817 0.3156 -0.0022 0.035 Uiso calc R 1 . .
    H H7B 0.3068 0.3126 0.0236 0.035 Uiso calc R 1 . .
    C C8 0.3027(5) 0.0317(5) 0.1984(4) 0.0274(10) Uani d . 1 . .
    H H8 0.1995 0.0306 0.2258 0.033 Uiso calc R 1 . .
    C C9 0.6414(6) 0.6136(5) 0.1087(4) 0.0330(11) Uani d . 1 . .
    H H9A 0.6883 0.7096 0.1827 0.040 Uiso calc R 1 . .
    H H9B 0.7258 0.5689 0.1000 0.040 Uiso calc R 1 . .
    C C10 -0.1861(6) 0.2424(5) -0.0691(4) 0.0330(11) Uani d . 1 . .
    H H10A -0.0815 0.2467 -0.0928 0.040 Uiso calc R 1 . .
    H H10B -0.2041 0.3323 -0.0568 0.040 Uiso calc R 1 . .
    C C11 0.1180(6) 0.7593(5) 0.4592(4) 0.0281(10) Uani d . 1 . .
    C C12 0.0494(7) 0.8716(6) 0.4494(6) 0.0441(13) Uani d . 1 . .
    H H12 0.0263 0.8499 0.3590 0.053 Uiso calc R 1 . .
    C C13 -0.1518(7) 0.0883(5) 0.0363(5) 0.0425(13) Uani d . 1 . .
    H H13A -0.1540 0.0779 0.1141 0.051 Uiso calc R 1 . .
    H H13B -0.0434 0.0922 0.0200 0.051 Uiso calc R 1 . .
    C C14 0.2867(7) 0.0456(5) 0.0755(5) 0.0396(12) Uani d . 1 . .
    H H14A 0.3928 0.0582 0.0533 0.047 Uiso calc R 1 . .
    H H14B 0.2606 0.1326 0.0894 0.047 Uiso calc R 1 . .
    C C15 0.1774(7) 1.0209(7) 0.5214(7) 0.0554(16) Uani d . 1 . .
    H H15A 0.2750 1.0237 0.4876 0.066 Uiso calc R 1 . .
    H H15B 0.2105 1.0432 0.6107 0.066 Uiso calc R 1 . .
    C C16 -0.1133(7) 0.8624(6) 0.4875(7) 0.0518(15) Uani d . 1 . .
    H H16A -0.0976 0.8752 0.5746 0.062 Uiso calc R 1 . .
    H H16B -0.1962 0.7657 0.4319 0.062 Uiso calc R 1 . .
loop_
    _atom_site_aniso_label
    _atom_site_aniso_U_11
    _atom_site_aniso_U_22
    _atom_site_aniso_U_33
    _atom_site_aniso_U_12
    _atom_site_aniso_U_13
    _atom_site_aniso_U_23
    Zn1 0.0198(3) 0.0240(4) 0.0140(3) 0.0118(3) 0.0024(3) 0.0077(3)
    Zn2 0.0223(3) 0.0226(3) 0.0165(3) 0.0107(2) 0.00190(19) 0.0092(2)
    Zn3 0.0198(3) 0.0234(3) 0.0170(3) 0.0083(2) 0.00536(19) 0.0062(2)
    O1 0.0185(13) 0.0181(14) 0.0134(13) 0.0092(11) 0.0029(11) 0.0062(11)
    O2 0.0255(15) 0.0346(17) 0.0163(14) 0.0167(13) 0.0072(12) 0.0150(13)
    O3 0.0235(15) 0.0329(17) 0.0157(15) 0.0074(13) 0.0038(12) 0.0077(13)
    O4 0.0330(17) 0.0306(17) 0.0320(18) 0.0168(14) 0.0109(14) 0.0175(15)
    O5 0.0436(19) 0.0259(17) 0.045(2) 0.0222(15) 0.0220(16) 0.0213(15)
    O6 0.0372(19) 0.0199(16) 0.0304(18) 0.0063(14) 0.0105(15) 0.0020(14)
    O7 0.0249(17) 0.046(2) 0.0211(17) 0.0037(15) 0.0056(13) 0.0077(15)
    O8 0.0246(17) 0.0229(17) 0.045(2) 0.0037(13) 0.0040(15) 0.0030(15)
    O9 0.051(2) 0.069(2) 0.0274(18) 0.046(2) 0.0192(16) 0.0314(18)
    C1 0.019(2) 0.027(2) 0.020(2) 0.0133(18) 0.0068(17) 0.0076(18)
    C2 0.036(2) 0.035(3) 0.020(2) 0.024(2) 0.0138(19) 0.020(2)
    C3 0.023(2) 0.029(2) 0.015(2) 0.0126(18) 0.0066(16) 0.0118(18)
    C4 0.021(2) 0.026(2) 0.021(2) 0.0091(18) 0.0035(17) 0.0071(18)
    C5 0.027(2) 0.025(2) 0.024(2) 0.0082(19) 0.0048(18) 0.009(2)
    C6 0.047(3) 0.026(2) 0.017(2) 0.005(2) -0.004(2) 0.006(2)
    C7 0.033(2) 0.032(3) 0.028(2) 0.011(2) 0.0070(19) 0.018(2)
    C8 0.023(2) 0.023(2) 0.025(2) 0.0057(18) 0.0033(18) 0.0029(19)
    C9 0.036(3) 0.037(3) 0.024(2) 0.009(2) 0.002(2) 0.017(2)
    C10 0.046(3) 0.020(2) 0.020(2) 0.006(2) -0.002(2) 0.0038(19)
    C11 0.030(2) 0.024(2) 0.033(3) 0.0117(19) 0.010(2) 0.014(2)
    C12 0.062(4) 0.038(3) 0.059(4) 0.033(3) 0.034(3) 0.032(3)
    C13 0.047(3) 0.031(3) 0.038(3) 0.006(2) -0.011(2) 0.016(2)
    C14 0.043(3) 0.020(2) 0.040(3) -0.001(2) -0.009(2) 0.012(2)
    C15 0.042(3) 0.056(4) 0.084(5) 0.029(3) 0.019(3) 0.038(4)
    C16 0.044(3) 0.039(3) 0.080(4) 0.018(3) 0.017(3) 0.032(3)
_geom_special_details
;
All e.s.d.'s (except the e.s.d. in the dihedral angle between two l.s. planes)
are estimated using the full covariance matrix. The cell e.s.d.'s are taken
into account individually in the estimation of e.s.d.'s in distances, angles
and torsion angles; correlations between e.s.d.'s in cell parameters are only
used when they are defined by crystal symmetry. An approximate (isotropic)
treatment of cell e.s.d.'s is used for estimating e.s.d.'s involving l.s.
planes.
;
loop_
    _geom_bond_atom_site_label_1
    _geom_bond_atom_site_label_2
    _geom_bond_site_symmetry_2
    _geom_bond_distance
    _geom_bond_publ_flag
    Zn1 O1 . 2.065(3) ?
    Zn1 O1 2_666 2.065(3) ?
    Zn1 O2 2_666 2.116(3) ?
    Zn1 O2 . 2.116(3) ?
    Zn1 O6 . 2.125(3) ?
    Zn1 O6 2_666 2.125(3) ?
    Zn2 O5 . 1.928(3) ?
    Zn2 O1 . 1.993(3) ?
    Zn2 O2 . 2.013(3) ?
    Zn2 O7 . 2.019(3) ?
    Zn2 O3 . 2.338(3) ?
    Zn3 O8 2_666 1.939(3) ?
    Zn3 O3 2_566 1.971(3) ?
    Zn3 O1 . 1.977(3) ?
    Zn3 O4 . 2.151(3) ?
    Zn3 O9 2_666 2.207(3) ?
    O2 C3 . 1.290(5) ?
    O3 C1 . 1.261(5) ?
    O4 C11 . 1.263(5) ?
    O5 C11 . 1.260(5) ?
    O6 C5 . 1.250(5) ?
    O7 C1 . 1.261(5) ?
    O8 C5 . 1.254(5) ?
    O9 C3 . 1.226(5) ?
    C1 C4 . 1.495(6) ?
    C2 C3 . 1.514(5) ?
    C2 C7 . 1.529(6) ?
    C2 C9 . 1.535(6) ?
    C2 H2 . 0.9800 ?
    C4 C13 . 1.518(6) ?
    C4 C10 . 1.524(6) ?
    C4 H4 . 0.9800 ?
    C5 C8 . 1.528(6) ?
    C6 C8 . 1.521(6) ?
    C6 C10 2 1.532(6) ?
    C6 H6A . 0.9700 ?
    C6 H6B . 0.9700 ?
    C7 C9 2_665 1.517(6) ?
    C7 H7A . 0.9700 ?
    C7 H7B . 0.9700 ?
    C8 C14 . 1.513(7) ?
    C8 H8 . 0.9800 ?
    C9 C7 2_665 1.517(6) ?
    C9 H9A . 0.9700 ?
    C9 H9B . 0.9700 ?
    C10 C6 2 1.532(6) ?
    C10 H10A . 0.9700 ?
    C10 H10B . 0.9700 ?
    C11 C12 . 1.516(6) ?
    C12 C15 . 1.480(8) ?
    C12 C16 . 1.513(8) ?
    C12 H12 . 0.9800 ?
    C13 C14 2 1.530(6) ?
    C13 H13A . 0.9700 ?
    C13 H13B . 0.9700 ?
    C14 C13 2 1.530(6) ?
    C14 H14A . 0.9700 ?
    C14 H14B . 0.9700 ?
    C15 C16 2_576 1.532(7) ?
    C15 H15A . 0.9700 ?
    C15 H15B . 0.9700 ?
    C16 C15 2_576 1.532(7) ?
    C16 H16A . 0.9700 ?
    C16 H16B . 0.9700 ?
loop_
    _geom_angle_atom_site_label_1
    _geom_angle_atom_site_label_2
    _geom_angle_atom_site_label_3
    _geom_angle_site_symmetry_1
    _geom_angle_site_symmetry_3
    _geom_angle
    _geom_angle_publ_flag
    O1 Zn1 O2 . . 80.38(10) ?
    O1 Zn1 O6 . . 87.49(11) ?
    O2 Zn1 O6 . . 89.32(12) ?
    O1 Zn1 O6 . 2_666 92.51(11) ?
    O2 Zn1 O6 . 2_666 90.68(12) ?
    O6 Zn1 O6 . 2_666 180.00(12) ?
    O1 Zn1 Zn2 . 2_666 140.05(7) ?
    O2 Zn1 Zn2 . 2_666 139.33(8) ?
    O6 Zn1 Zn2 . 2_666 88.74(9) ?
    O5 Zn2 O1 . . 111.19(13) ?
    O5 Zn2 O2 . . 115.65(13) ?
    O1 Zn2 O2 . . 84.68(11) ?
    O5 Zn2 O7 . . 108.81(15) ?
    O1 Zn2 O7 . . 129.58(13) ?
    O2 Zn2 O7 . . 104.36(12) ?
    O5 Zn2 O3 . . 98.81(13) ?
    O1 Zn2 O3 . . 85.57(11) ?
    O2 Zn2 O3 . . 145.41(12) ?
    O7 Zn2 O3 . . 58.86(11) ?
    O8 Zn3 O3 2_666 2_566 118.92(13) ?
    O8 Zn3 O1 2_666 . 114.91(13) ?
    O3 Zn3 O1 2_566 . 125.97(12) ?
    O8 Zn3 O4 2_666 . 93.78(14) ?
    O3 Zn3 O4 2_566 . 86.00(12) ?
    O1 Zn3 O4 . . 94.98(11) ?
    O8 Zn3 O9 2_666 2_666 92.49(15) ?
    O3 Zn3 O9 2_566 2_666 84.37(13) ?
    O1 Zn3 O9 . 2_666 89.19(12) ?
    O4 Zn3 O9 . 2_666 170.20(13) ?
    Zn3 O1 Zn2 . . 111.16(13) ?
    Zn3 O1 Zn1 . . 110.07(12) ?
    Zn2 O1 Zn1 . . 98.36(11) ?
    C3 O2 Zn2 . . 132.3(3) ?
    C3 O2 Zn1 . . 125.5(3) ?
    Zn2 O2 Zn1 . . 96.09(11) ?
    C1 O3 Zn3 . 2_566 137.0(3) ?
    C1 O3 Zn2 . . 84.3(2) ?
    Zn3 O3 Zn2 2_566 . 138.63(14) ?
    C11 O4 Zn3 . . 125.9(3) ?
    C11 O5 Zn2 . . 118.8(3) ?
    C5 O6 Zn1 . . 142.7(3) ?
    C1 O7 Zn2 . . 99.0(3) ?
    C5 O8 Zn3 . 2_666 119.7(3) ?
    C3 O9 Zn3 . 2_666 140.7(3) ?
    O7 C1 O3 . . 117.8(4) ?
    O7 C1 C4 . . 121.1(4) ?
    O3 C1 C4 . . 121.0(4) ?
    C3 C2 C7 . . 110.1(3) ?
    C3 C2 C9 . . 110.3(4) ?
    C7 C2 C9 . . 110.4(4) ?
    C3 C2 H2 . . 108.6 ?
    C7 C2 H2 . . 108.6 ?
    C9 C2 H2 . . 108.6 ?
    O9 C3 O2 . . 122.9(4) ?
    O9 C3 C2 . . 119.3(4) ?
    O2 C3 C2 . . 117.8(4) ?
    C1 C4 C13 . . 106.4(4) ?
    C1 C4 C10 . . 115.0(4) ?
    C13 C4 C10 . . 109.7(4) ?
    C1 C4 H4 . . 108.5 ?
    C13 C4 H4 . . 108.5 ?
    C10 C4 H4 . . 108.5 ?
    O6 C5 O8 . . 125.7(4) ?
    O6 C5 C8 . . 118.6(4) ?
    O8 C5 C8 . . 115.7(4) ?
    C8 C6 C10 . 2 110.4(4) ?
    C8 C6 H6A . . 109.6 ?
    C10 C6 H6A 2 . 109.6 ?
    C8 C6 H6B . . 109.6 ?
    C10 C6 H6B 2 . 109.6 ?
    H6A C6 H6B . . 108.1 ?
    C9 C7 C2 2_665 . 111.9(4) ?
    C9 C7 H7A 2_665 . 109.2 ?
    C2 C7 H7A . . 109.2 ?
    C9 C7 H7B 2_665 . 109.2 ?
    C2 C7 H7B . . 109.2 ?
    H7A C7 H7B . . 107.9 ?
    C14 C8 C6 . . 110.5(4) ?
    C14 C8 C5 . . 106.2(4) ?
    C6 C8 C5 . . 114.1(4) ?
    C14 C8 H8 . . 108.6 ?
    C6 C8 H8 . . 108.6 ?
    C5 C8 H8 . . 108.6 ?
    C7 C9 C2 2_665 . 111.0(4) ?
    C7 C9 H9A 2_665 . 109.4 ?
    C2 C9 H9A . . 109.4 ?
    C7 C9 H9B 2_665 . 109.4 ?
    C2 C9 H9B . . 109.4 ?
    H9A C9 H9B . . 108.0 ?
    C4 C10 C6 . 2 111.1(4) ?
    C4 C10 H10A . . 109.4 ?
    C6 C10 H10A 2 . 109.4 ?
    C4 C10 H10B . . 109.4 ?
    C6 C10 H10B 2 . 109.4 ?
    H10A C10 H10B . . 108.0 ?
    O5 C11 O4 . . 124.9(4) ?
    O5 C11 C12 . . 115.1(4) ?
    O4 C11 C12 . . 120.0(4) ?
    C15 C12 C16 . . 112.4(5) ?
    C15 C12 C11 . . 110.3(5) ?
    C16 C12 C11 . . 113.4(4) ?
    C15 C12 H12 . . 106.8 ?
    C16 C12 H12 . . 106.8 ?
    C11 C12 H12 . . 106.8 ?
    C4 C13 C14 . 2 112.1(4) ?
    C4 C13 H13A . . 109.2 ?
    C14 C13 H13A 2 . 109.2 ?
    C4 C13 H13B . . 109.2 ?
    C14 C13 H13B 2 . 109.2 ?
    H13A C13 H13B . . 107.9 ?
    C8 C14 C13 . 2 112.6(4) ?
    C8 C14 H14A . . 109.1 ?
    C13 C14 H14A 2 . 109.1 ?
    C8 C14 H14B . . 109.1 ?
    C13 C14 H14B 2 . 109.1 ?
    H14A C14 H14B . . 107.8 ?
    C12 C15 C16 . 2_576 111.8(5) ?
    C12 C15 H15A . . 109.2 ?
    C16 C15 H15A 2_576 . 109.2 ?
    C12 C15 H15B . . 109.2 ?
    C16 C15 H15B 2_576 . 109.2 ?
    H15A C15 H15B . . 107.9 ?
    C12 C16 C15 . 2_576 112.0(5) ?
    C12 C16 H16A . . 109.2 ?
    C15 C16 H16A 2_576 . 109.2 ?
    C12 C16 H16B . . 109.2 ?
    C15 C16 H16B 2_576 . 109.2 ?
    H16A C16 H16B . . 107.9 ?
data_New_Global_Publ_Block
_journal_date_recd_electronic     2009-11-08
_journal_date_accepted     2009-12-01
_journal_name_full     'Acta Crystallographica, Section E'
_journal_year     2010
_journal_volume     66
_journal_issue      1
_journal_page_first     m16
_journal_page_last     m17
_journal_paper_category     QM
_journal_coeditor_code     ZS2020
_publ_contact_author_name     'Jin-Xi Chen'
_publ_contact_author_address
;
School of Chemistry and Chemical Engineering,
SoutheastUniversity, Nanjing
211189 P.R.China
;
_publ_contact_author_email     'mww_514730@yahoo.com.cn'
_publ_contact_author_fax     '862552090618'
_publ_contact_author_phone     '862552090620'
_publ_section_title
;
Poly[tetrakis(\m-cyclohexane-1,4-dicarboxylato)di-\m-hydroxido-pentazinc(II)]
;
loop_
    _publ_author_name
    _publ_author_footnote
    _publ_author_address
    'Chen, Jin-Xi' .
;
School of Chemistry and Chemical Engineering,
Southeast University,
Nanjing 211189
People's Republic of China
;
    'Meng, Wei-Wei' .
;
School of Chemistry and Chemical Engineering,
Southeast University,
Nanjing 211189
People's Republic of China
;
