# Supplementary material for: Poly[tetra­kis(μ-cyclo­hexa­ne-1,4-di­carboxyl­ato)di-μ-hydroxido-penta­zinc(II)]
Source: Acta Crystallogr Sect E Struct Rep Online. 2009 Dec 4;66(Pt 1):m16–7. doi: 10.1107/S1600536809051666 (PMC2980201; doi:10.1107/S1600536809051666)
Supplement: Supplementary file 2 [file e-66-00m16-Isup2.hkl]

# 
# h,k,l, Fc-squared, Fo-squared, sigma(Fo-squared) and status flag 
# 
data_I
_shelx_title ' f20725a in P-1' 
_shelx_refln_list_code          4 
_shelx_F_calc_maximum      156.42 
_exptl_crystal_F_000       526.00 
_reflns_d_resolution_high  0.8406 
 
loop_ 
 _symmetry_equiv_pos_as_xyz 
 'x, y, z' 
 '-x, -y, -z' 
 
_cell_length_a     8.6462 
_cell_length_b    10.6651 
_cell_length_c    11.8045 
_cell_angle_alpha 113.915 
_cell_angle_beta   96.307 
_cell_angle_gamma 106.285 
 
_shelx_F_squared_multiplier     1.000 
 
loop_ 
 _refln_index_h 
 _refln_index_k 
 _refln_index_l 
 _refln_F_squared_calc 
 _refln_F_squared_meas 
 _refln_F_squared_sigma 
 _refln_observed_status 
   1   0   0      535.77      437.27      5.95 o 
   2   0   0     4182.99     3902.30     27.61 o 
   3   0   0     4754.24     4856.21     76.03 o 
   4   0   0     6893.63     7046.03     40.03 o 
   5   0   0      346.29      314.73     12.53 o 
   6   0   0     1534.82     1548.18     28.25 o 
   7   0   0     2337.95     2296.99     53.52 o 
   8   0   0      646.00      631.38     31.64 o 
   9   0   0      308.19      309.64     26.55 o 
  -9   1   0      567.01      552.37     32.07 o 
  -8   1   0      557.61      543.67     28.88 o 
  -7   1   0     3738.37     3862.59     67.32 o 
  -6   1   0       56.77       46.08     13.17 o 
  -5   1   0     1822.84     1814.06     38.23 o 
  -4   1   0     7234.91     7527.24     74.54 o 
  -3   1   0     8373.86     9243.83     76.67 o 
  -2   1   0     3164.28     3056.64     31.86 o 
  -1   1   0     1752.50     1770.53     18.48 o 
   0   1   0    24467.56    27270.22    191.13 o 
   1   1   0    18489.71    20719.24     95.78 o 
   2   1   0     5156.77     5774.13     38.01 o 
   3   1   0       99.37      137.40      7.43 o 
   4   1   0    10183.04    10419.30     74.97 o 
   5   1   0      538.88      523.49     15.93 o 
   6   1   0     3608.63     3462.06     43.54 o 
   7   1   0     2192.69     2104.16     36.53 o 
   8   1   0     2280.01     2296.78     41.84 o 
   9   1   0       58.62       81.97     17.20 o 
 -10   2   0      212.21      236.16     26.97 o 
  -9   2   0      266.08      230.00     23.36 o 
  -8   2   0        0.23        2.12     13.59 o 
  -7   2   0     1463.13     1572.60     42.05 o 
  -6   2   0     1850.31     1857.81     40.56 o 
  -5   2   0      797.46      745.84     24.00 o 
  -4   2   0     3717.27     4349.13     51.82 o 
  -3   2   0     9436.66    10123.68     80.06 o 
  -2   2   0      398.62      389.91      9.77 o 
  -1   2   0       15.57       10.83      5.52 o 
   0   2   0     6448.60     7315.51     42.90 o 
   1   2   0    14022.08    13755.84     69.44 o 
   2   2   0     2466.98     2323.97     24.42 o 
   3   2   0     1621.25     1756.94     23.79 o 
   4   2   0     5843.89     5897.09     50.54 o 
   5   2   0     5733.81     5768.61     76.24 o 
   6   2   0      343.83      320.25     14.87 o 
   7   2   0      102.96      121.26     13.17 o 
   8   2   0     1760.17     1663.07     36.74 o 
 -10   3   0      332.84      335.76     27.82 o 
  -9   3   0      191.57      177.75     20.39 o 
  -8   3   0       20.65       12.32     13.38 o 
  -7   3   0      153.41      155.45     16.56 o 
  -6   3   0     1979.16     2094.61     42.05 o 
  -5   3   0      126.55      157.37     12.11 o 
  -4   3   0      218.81      257.39     12.11 o 
  -3   3   0     5365.39     5209.60    152.06 o 
  -2   3   0      498.27      404.35     15.50 o 
  -1   3   0     2266.03     2608.97     37.59 o 
   0   3   0     1760.31     1785.82     16.99 o 
   1   3   0     7086.64     7808.42     49.06 o 
   2   3   0     3153.28     3250.96     32.07 o 
   3   3   0       29.16       33.77      7.22 o 
   4   3   0     1151.04     1184.81     23.57 o 
   5   3   0     2599.15     2583.27     37.80 o 
   6   3   0      121.40       97.05     11.68 o 
   7   3   0        9.95       22.09     10.83 o 
   8   3   0      485.46      513.30     23.15 o 
 -10   4   0      212.63      242.10     25.06 o 
  -9   4   0      167.72      167.14     19.33 o 
  -8   4   0       65.70       55.85     13.80 o 
  -7   4   0       59.55       78.36     13.80 o 
  -6   4   0     1138.02     1085.21     29.09 o 
  -5   4   0      254.53      354.02     15.29 o 
  -4   4   0      333.43      344.86     10.80 o 
  -3   4   0     5687.51     5646.71     67.96 o 
  -2   4   0     1148.82     1313.08     29.31 o 
  -1   4   0      371.25      437.69     18.05 o 
   0   4   0      740.73      806.37     12.53 o 
   1   4   0     5151.10     5396.32     41.41 o 
   2   4   0     1075.52     1070.98     19.54 o 
   3   4   0      425.98      400.53     14.23 o 
   4   4   0      918.36      965.86     23.57 o 
   5   4   0      756.66      742.87     22.09 o 
   6   4   0      128.46      100.88     12.32 o 
   7   4   0        8.99       15.50     10.83 o 
 -10   5   0        2.85      -14.02     17.63 o 
  -9   5   0        0.90      -13.17     13.17 o 
  -8   5   0        3.78        2.12     13.38 o 
  -7   5   0      359.35      358.06     19.96 o 
  -6   5   0        6.05       10.60      7.33 o 
  -5   5   0     1732.02     1721.90     24.82 o 
  -4   5   0      535.25      570.21     12.32 o 
  -3   5   0      520.84      453.62      8.49 o 
  -2   5   0      902.62     1072.04     30.79 o 
  -1   5   0      455.36      535.81     23.57 o 
   0   5   0      914.78      991.56     15.72 o 
   1   5   0      820.79      852.67     16.99 o 
   2   5   0       29.54       31.01      8.49 o 
   3   5   0      550.43      554.50     17.84 o 
   4   5   0     1111.35     1077.35     25.27 o 
   5   5   0       88.04       69.44     11.47 o 
   6   5   0      158.29      201.75     15.50 o 
   7   5   0       71.40       56.70     13.38 o 
  -8   6   0       43.82       41.20     16.99 o 
  -7   6   0      157.67      198.99     21.45 o 
  -6   6   0       37.69       34.19     14.87 o 
  -5   6   0       31.70       92.38     16.35 o 
  -4   6   0     4266.22     4242.30     68.60 o 
  -3   6   0      689.66      696.15     27.61 o 
  -2   6   0        5.25       16.99     12.74 o 
  -1   6   0      242.19      226.17     18.90 o 
   0   6   0     1052.42      929.76     32.70 o 
   1   6   0     2179.15     2250.49     51.39 o 
   2   6   0      274.69      268.22     13.38 o 
   3   6   0      182.18      166.92     12.95 o 
   4   6   0      725.07      796.60     23.79 o 
   5   6   0        8.62       22.30     11.26 o 
   6   6   0        2.08        6.16     11.47 o 
  -8   7   0       59.61      105.76     19.96 o 
  -7   7   0     1837.44     1721.05     52.67 o 
  -6   7   0      184.55      183.70     20.18 o 
  -5   7   0      351.77      339.79     24.00 o 
  -4   7   0     1349.24     1371.49     41.84 o 
  -3   7   0     1032.09     1010.88     36.32 o 
  -2   7   0      755.83      734.80     31.22 o 
  -1   7   0      121.27      127.00     18.48 o 
   0   7   0     1421.10     1469.18     44.39 o 
   1   7   0      395.75      388.64     25.91 o 
   2   7   0       10.23       10.19     15.50 o 
   3   7   0      405.90      445.13     32.07 o 
   4   7   0     1396.02     1434.56     52.24 o 
   5   7   0       46.67       74.54     22.51 o 
  -8   8   0       34.58       55.64     19.11 o 
  -7   8   0     1024.93     1110.70     45.23 o 
  -6   8   0      127.40      100.88     19.33 o 
  -5   8   0      427.68      457.02     28.46 o 
  -4   8   0       57.93       38.23     14.23 o 
  -3   8   0     2926.00     2793.94     62.22 o 
  -2   8   0        8.44       22.72     13.80 o 
  -1   8   0     1958.10     2214.17     57.34 o 
   0   8   0     1858.79     1779.66     51.39 o 
   1   8   0     2258.28     2133.68     58.19 o 
   2   8   0       53.86       80.28     21.45 o 
   3   8   0       14.76       44.17     18.69 o 
   4   8   0      638.33      820.39     45.23 o 
  -8   9   0      726.65      747.33     39.71 o 
  -7   9   0      327.64      327.47     27.82 o 
  -6   9   0      608.54      636.90     34.83 o 
  -5   9   0      572.38      588.69     33.98 o 
  -4   9   0      129.59      133.37     20.39 o 
  -3   9   0     2196.99     2233.92     60.53 o 
  -2   9   0     1389.07     1280.17     46.30 o 
  -1   9   0      165.95      162.25     21.24 o 
   0   9   0      295.72      267.80     26.12 o 
   1   9   0     2006.26     1841.67     57.76 o 
   2   9   0       14.38      -15.29     18.26 o 
   3   9   0      346.48      352.32     33.34 o 
  -7  10   0      105.97      140.59     23.15 o 
  -6  10   0     1278.47     1288.87     51.61 o 
  -5  10   0        6.29       19.54     15.72 o 
  -4  10   0      563.59      616.30     36.95 o 
  -3  10   0      869.24      869.66     41.84 o 
  -2  10   0     2055.38     1954.65     61.16 o 
  -1  10   0      225.43      253.78     25.48 o 
   0  10   0      185.99      228.93     26.55 o 
   1  10   0      863.18      924.45     47.15 o 
  -6  11   0     1088.50     1162.30     51.61 o 
  -5  11   0      397.28      393.73     31.22 o 
  -4  11   0      240.66      221.71     26.12 o 
  -3  11   0        2.93        3.40     15.93 o 
  -2  11   0      937.83      803.82     42.69 o 
  -1  11   0        0.75      -26.76     17.84 o 
   0 -11   1      419.47      411.15     32.28 o 
   1 -11   1       50.16       51.39     17.84 o 
   2 -11   1     1242.36     1163.58     48.63 o 
   3 -11   1       22.82       14.02     15.50 o 
   4 -11   1      133.53      174.99     24.00 o 
   5 -11   1      698.30      673.21     38.65 o 
   6 -11   1      954.05      847.57     42.26 o 
   7 -11   1      134.68       79.43     19.54 o 
  -2 -10   1      190.12      185.19     28.67 o 
  -1 -10   1      415.18      468.49     32.92 o 
   0 -10   1        4.79       10.62     14.87 o 
   1 -10   1       19.19       20.81     17.84 o 
   2 -10   1     1078.00     1125.35     45.23 o 
   3 -10   1      225.72      234.03     24.00 o 
   4 -10   1      243.58      233.82     24.42 o 
   5 -10   1       98.88      106.61     18.90 o 
   6 -10   1      982.87     1060.15     45.23 o 
   7 -10   1        0.62       34.83     17.84 o 
  -3  -9   1       45.70       40.99     19.11 o 
  -2  -9   1       19.21       26.12     17.84 o 
  -1  -9   1      299.89      309.21     26.12 o 
   0  -9   1       72.70       72.42     18.69 o 
   1  -9   1        4.86      -19.96     13.80 o 
   2  -9   1       18.47       13.38     13.80 o 
   3  -9   1      536.15      541.76     29.94 o 
   4  -9   1        1.53        9.13     12.74 o 
   5  -9   1        9.09       12.32     15.08 o 
   6  -9   1      388.95      401.80     27.82 o 
   7  -9   1      176.29      131.67     20.39 o 
  -4  -8   1      226.21      275.44     27.40 o 
  -3  -8   1      216.79      204.09     24.21 o 
  -2  -8   1       78.31       84.31     19.11 o 
  -1  -8   1       82.11      108.10     18.48 o 
   0  -8   1        3.19       16.78     15.72 o 
   1  -8   1       20.13       10.41     16.14 o 
   2  -8   1      177.12      144.20     17.63 o 
   3  -8   1       61.13       87.28     15.29 o 
   4  -8   1       70.78       77.30     16.78 o 
   5  -8   1      298.27      315.58     23.36 o 
   6  -8   1      193.24      199.20     21.02 o 
   7  -8   1      430.61      427.71     28.25 o 
   9  -8   1       56.33       63.92     16.14 o 
  -5  -7   1       10.50       51.18     20.81 o 
  -4  -7   1        3.25        9.98     17.63 o 
  -3  -7   1        3.08       12.32     15.72 o 
  -2  -7   1      219.60      198.78     21.66 o 
  -1  -7   1      181.28      211.31     19.96 o 
   0  -7   1      159.75      158.43     17.84 o 
   1  -7   1     2448.65     2482.39     54.15 o 
   2  -7   1       10.30       23.36     13.80 o 
   3  -7   1      179.62      180.73     18.26 o 
   4  -7   1      172.72      165.44     17.63 o 
   5  -7   1     1815.26     1696.20     45.66 o 
   6  -7   1      108.25      146.96     18.69 o 
   7  -7   1       49.89       77.52     17.20 o 
   9  -7   1      135.16      146.54     18.69 o 
  -6  -6   1      413.97      447.68     21.45 o 
  -5  -6   1      213.54      235.09     15.93 o 
  -4  -6   1      613.69      572.76     20.39 o 
  -3  -6   1       39.71       27.40      9.98 o 
  -2  -6   1      465.43      458.93     15.72 o 
  -1  -6   1        6.11       14.02     12.74 o 
   0  -6   1      754.10      863.74     60.31 o 
   1  -6   1     1364.00     1464.72     37.59 o 
   2  -6   1     3409.58     3357.15     55.00 o 
   3  -6   1      154.14      141.01     15.08 o 
   4  -6   1      659.65      707.19     26.97 o 
   5  -6   1      817.18      812.81     17.00 o 
   6  -6   1     1893.79     1841.20     28.65 o 
   7  -6   1      864.00      802.82     31.64 o 
   8  -6   1        0.42        7.22     11.47 o 
  -7  -5   1      170.08      187.95     16.56 o 
  -6  -5   1      275.35      307.09     18.05 o 
  -5  -5   1     2195.18     2176.58     38.01 o 
  -4  -5   1     1131.63     1261.48     26.76 o 
  -3  -5   1      898.21      896.41     21.24 o 
  -2  -5   1     2545.83     2644.43     23.15 o 
  -1  -5   1     1889.83     1975.68     24.42 o 
   0  -5   1      423.54      378.52      9.16 o 
   1  -5   1       46.63       61.59     10.41 o 
   2  -5   1     3327.82     3482.44     51.61 o 
   3  -5   1      168.28      269.20      7.73 o 
   4  -5   1     1527.46     1418.05     47.15 o 
   5  -5   1     1009.90      994.35     19.44 o 
   6  -5   1     2383.77     2385.00     33.06 o 
   7  -5   1        2.27        1.70     10.83 o 
   8  -5   1      325.87      339.80     15.38 o 
   9  -5   1      522.39      520.73     29.31 o 
  10  -5   1      852.86      952.48     41.84 o 
  -7  -4   1      506.14      514.36     22.09 o 
  -6  -4   1       89.48       91.32     11.26 o 
  -5  -4   1     2652.16     2584.12     38.86 o 
  -4  -4   1       29.03       49.69      9.56 o 
  -3  -4   1     1279.26     1297.58     23.15 o 
  -2  -4   1     2016.94     2128.16     18.48 o 
  -1  -4   1    10739.67    11288.31     65.62 o 
   0  -4   1      198.87      235.15      6.73 o 
   1  -4   1      781.70      734.59     21.87 o 
   2  -4   1     6201.60     6104.66    117.12 o 
   3  -4   1     1764.88     1724.37    114.47 o 
   4  -4   1     6369.64     6829.06    190.18 o 
   5  -4   1      391.91      395.01     17.20 o 
   6  -4   1     4254.44     4586.56     64.35 o 
   7  -4   1      231.78      240.57     16.03 o 
   8  -4   1      244.39      286.49     22.09 o 
   9  -4   1       14.31       16.99     15.72 o 
  10  -4   1     1183.38     1178.65     46.51 o 
  -8  -3   1      991.20      962.25     29.52 o 
  -7  -3   1      225.81      193.04     14.87 o 
  -6  -3   1      672.26      629.46     20.39 o 
  -5  -3   1     6289.68     6539.93     60.74 o 
  -4  -3   1     1518.42     1529.91     25.91 o 
  -3  -3   1     3516.37     3479.90     35.68 o 
  -2  -3   1      200.59      150.57      4.67 o 
  -1  -3   1     7431.01     7927.56     48.21 o 
   0  -3   1     2909.56     3077.83    109.05 o 
   1  -3   1     9256.03     9833.16     79.00 o 
   2  -3   1     1577.05     1475.02     18.05 o 
   3  -3   1     4629.33     4456.80     45.23 o 
   4  -3   1      436.88      431.11     15.93 o 
   5  -3   1     1497.22     1736.55     34.83 o 
   6  -3   1     3503.59     3768.05     48.21 o 
   7  -3   1      772.33      826.54     31.43 o 
   8  -3   1      348.31      312.61     22.30 o 
   9  -3   1      100.34      122.96     18.90 o 
  10  -3   1      832.19      907.46     41.84 o 
  -8  -2   1     1544.24     1666.89     36.95 o 
  -7  -2   1        1.38        4.04      9.13 o 
  -6  -2   1      122.45      131.03     11.47 o 
  -5  -2   1     1540.08     1399.31     47.78 o 
  -4  -2   1     5809.89     5799.19     49.27 o 
  -3  -2   1     1060.09     1040.83     17.63 o 
  -2  -2   1     2736.04     2470.50     24.42 o 
  -1  -2   1     9008.82     8581.02     38.86 o 
   0  -2   1     3846.52     4306.41     98.65 o 
   1  -2   1    23698.57    25553.39    177.12 o 
   2  -2   1      193.91      186.89      8.49 o 
   3  -2   1     6738.35     6822.17     62.44 o 
   4  -2   1     1025.16     1050.30     31.96 o 
   5  -2   1     2310.17     2299.29     44.70 o 
   6  -2   1     1086.51     1118.07     29.63 o 
   7  -2   1     4746.66     4711.43     75.18 o 
   8  -2   1      223.19      262.70     22.51 o 
   9  -2   1       81.24      123.39     20.18 o 
  -9  -1   1        0.06       23.15     14.87 o 
  -8  -1   1     1552.10     1433.92     46.51 o 
  -7  -1   1       99.91       91.96     11.68 o 
  -6  -1   1     1405.32     1381.47     26.76 o 
  -5  -1   1      782.92      797.45     18.69 o 
  -4  -1   1     8887.17     9054.18     62.22 o 
  -3  -1   1        3.35       30.16      5.31 o 
  -2  -1   1     4672.26     5667.09     37.16 o 
  -1  -1   1     3403.77     3941.16     26.55 o 
   0  -1   1    18069.94    19651.54    178.28 o 
   1  -1   1       24.72       20.16      4.88 o 
   2  -1   1        4.35       11.24      3.37 o 
   3  -1   1     3833.07     3917.41     81.87 o 
   4  -1   1     2714.02     2709.12     26.02 o 
   5  -1   1     2423.14     2638.63     28.21 o 
   6  -1   1      276.64      251.02     18.26 o 
   7  -1   1     3983.13     3977.05     71.14 o 
   8  -1   1        3.54       -8.28     13.80 o 
   9  -1   1      176.93      196.02     23.79 o 
  -9   0   1      219.86      198.78     23.36 o 
  -8   0   1     1044.39     1034.88     39.08 o 
  -7   0   1      909.53      808.28     32.07 o 
  -6   0   1      132.61      110.86     14.23 o 
  -5   0   1       14.08       13.59      8.28 o 
  -4   0   1     7082.37     7593.29     53.94 o 
  -3   0   1     1081.43      870.08     14.65 o 
  -2   0   1      328.74      278.63     10.41 o 
  -1   0   1      270.84      229.78      6.37 o 
   0   0   1    11590.84    11198.48     68.17 o 
   1   0   1     1235.64     1360.52      9.93 o 
   2   0   1      380.68      371.90      6.13 o 
   3   0   1     4834.50     4835.54     50.97 o 
   4   0   1     3453.51     3341.31     23.95 o 
   5   0   1      182.87      165.44      9.98 o 
   6   0   1     2359.32     2315.26     34.19 o 
   7   0   1     1762.96     1718.92     40.56 o 
   8   0   1      328.97      323.01     25.06 o 
   9   0   1      107.02      127.85     21.66 o 
  -9   1   1        2.48        8.07     13.80 o 
  -8   1   1      125.81      110.43     18.26 o 
  -7   1   1      529.06      507.99     25.06 o 
  -6   1   1      809.14      731.61     26.33 o 
  -5   1   1       14.88       14.65      8.71 o 
  -4   1   1    13328.14    14364.71    112.56 o 
  -3   1   1     1222.24     1517.81     25.70 o 
  -2   1   1     7638.36     8697.61     66.05 o 
  -1   1   1      250.68      247.20      6.37 o 
   0   1   1      515.30      585.93      8.49 o 
   1   1   1     4046.89     4238.69     60.53 o 
   2   1   1     1344.38     1575.79     18.90 o 
   3   1   1      795.18      837.59     15.72 o 
   4   1   1      733.61      767.93     17.20 o 
   5   1   1      866.20      809.13     19.96 o 
   6   1   1       14.27       -3.82      8.49 o 
   7   1   1      459.97      482.29     19.75 o 
   8   1   1      771.12      742.23     34.83 o 
 -10   2   1       15.64       23.79     19.11 o 
  -9   2   1      303.48      286.06     24.85 o 
  -8   2   1        2.66        9.56     14.02 o 
  -7   2   1        1.94       -1.49     12.11 o 
  -6   2   1      920.57      944.20     29.09 o 
  -5   2   1      441.53      403.08     17.63 o 
  -4   2   1      735.78      803.82     21.02 o 
  -2   2   1       20.23       14.23      4.25 o 
  -1   2   1     1397.60     1440.72     14.87 o 
   0   2   1       32.51       39.50      4.67 o 
   1   2   1     8219.71     8437.04     50.54 o 
   2   2   1      281.60      307.30      9.98 o 
   3   2   1     3385.36     3683.77     36.74 o 
   4   2   1     1968.14     1941.70     28.88 o 
   5   2   1       52.91       51.82      9.13 o 
   6   2   1      111.34      112.77     11.26 o 
   7   2   1        1.89       16.99     10.62 o 
   8   2   1      258.49      250.60     22.72 o 
  -9   3   1      814.85      758.59     34.40 o 
  -8   3   1     1619.09     1480.64     40.99 o 
  -7   3   1       99.78      111.71     15.50 o 
  -6   3   1       43.75       81.55     11.89 o 
  -5   3   1     2625.49     2490.68     39.08 o 
  -4   3   1      628.61      667.27     17.84 o 
  -3   3   1      332.31      340.00      9.13 o 
  -2   3   1       99.26      105.76      5.52 o 
  -1   3   1     7153.48     7745.56     48.00 o 
   0   3   1      668.73      623.52     11.26 o 
   1   3   1     1882.01     2251.33     24.63 o 
   2   3   1     3771.08     3965.16     37.59 o 
   3   3   1      838.48      786.62     18.05 o 
   4   3   1      304.46      334.27     14.23 o 
   5   3   1       12.04       15.08      8.71 o 
   6   3   1      170.75      191.13     14.44 o 
   7   3   1       14.20       16.78     10.83 o 
 -10   4   1      132.35      180.51     21.45 o 
  -5   4   1     3359.56     3559.32     46.30 o 
  -4   4   1     3867.00     3804.61     34.83 o 
  -3   4   1      294.74      300.08      8.28 o 
  -2   4   1      536.30      518.40     10.62 o 
  -1   4   1     7657.09     8242.93     50.97 o 
   0   4   1     3661.15     3933.52     32.70 o 
   1   4   1     1019.50     1068.22     18.26 o 
   2   4   1        2.37       -0.85      6.80 o 
   3   4   1     2893.19     2954.07     37.80 o 
   4   4   1      410.03      370.37     16.14 o 
   5   4   1      398.08      400.11     17.84 o 
   6   4   1      252.47      219.80     15.93 o 
   7   4   1      388.93      388.64     20.81 o 
 -10   5   1      104.35      108.95     17.63 o 
  -9   5   1       68.37       89.20     15.93 o 
  -8   5   1     1063.65     1043.37     33.13 o 
  -7   5   1     1254.35     1206.69     32.49 o 
  -6   5   1     6838.82     6699.00     60.95 o 
  -5   5   1       70.50       41.41      7.01 o 
  -4   5   1    11076.39    10569.66     65.41 o 
  -3   5   1      666.20      697.21     12.53 o 
  -2   5   1      122.97      120.20     14.44 o 
  -1   5   1     2568.10     2864.02     27.61 o 
   0   5   1     8683.45     9076.27     59.46 o 
   1   5   1      972.30      941.65     18.90 o 
   2   5   1      516.02      532.84     16.99 o 
   3   5   1     2327.83     2351.15     35.89 o 
   4   5   1      649.39      672.58     21.66 o 
   5   5   1      438.92      452.99     20.18 o 
   6   5   1       30.27       51.39     11.68 o 
  -9   6   1      102.57      101.30     21.02 o 
  -8   6   1      623.32      618.85     36.32 o 
  -7   6   1     1252.89     1192.46     44.81 o 
  -6   6   1      179.21      165.44     19.96 o 
  -5   6   1      403.26      458.72     27.18 o 
  -4   6   1     5404.77     5095.82     78.79 o 
  -3   6   1     1758.23     1616.35     43.11 o 
  -2   6   1     1166.83     1040.40     34.62 o 
  -1   6   1        2.11        9.13     12.53 o 
   1   6   1        4.29       11.89     16.35 o 
   2   6   1     2590.13     2519.77     58.83 o 
   3   6   1     1065.29     1015.77     40.56 o 
   4   6   1     2567.34     2679.47     68.17 o 
   5   6   1       13.76       17.41     19.54 o 
  -9   7   1      350.62      413.27     33.13 o 
  -8   7   1      781.82      778.55     40.35 o 
  -7   7   1     1895.26     1844.22     56.49 o 
  -6   7   1       55.05       50.54     15.50 o 
  -5   7   1      791.88      792.56     34.62 o 
  -4   7   1     2229.43     1900.92     51.18 o 
  -3   7   1     3579.97     3613.48     70.51 o 
  -2   7   1      506.83      475.07     26.55 o 
  -1   7   1      914.33      867.74     35.89 o 
   0   7   1      943.06      886.22     37.80 o 
   1   7   1     1117.80     1027.66     40.99 o 
   2   7   1      580.78      644.33     34.40 o 
   3   7   1       49.96       68.81     21.66 o 
   4   7   1     2338.80     2346.69     68.81 o 
  -9   8   1      359.92      367.19     31.86 o 
  -8   8   1        7.96       20.81     18.90 o 
  -7   8   1     1128.54     1008.97     44.17 o 
  -6   8   1        5.61       -2.97     13.59 o 
  -5   8   1      451.25      394.16     28.03 o 
  -4   8   1       69.82       69.02     18.05 o 
  -3   8   1     2793.86     2631.05     63.71 o 
  -2   8   1        1.02       16.14     16.35 o 
  -1   8   1      114.32      134.43     20.81 o 
   0   8   1     1924.69     1917.91     56.49 o 
   1   8   1      901.00      864.56     40.56 o 
   2   8   1       82.49       98.96     21.02 o 
   3   8   1       93.74       79.43     23.36 o 
  -8   9   1      110.77      142.29     23.36 o 
  -7   9   1      794.31      725.67     39.93 o 
  -6   9   1      473.66      472.52     32.92 o 
  -5   9   1      398.46      444.49     31.64 o 
  -4   9   1        0.52       12.11     14.65 o 
  -3   9   1     2072.27     1958.05     59.46 o 
  -2   9   1      213.50      211.31     25.27 o 
  -1   9   1      284.64      264.83     25.70 o 
   0   9   1      266.73      318.34     29.94 o 
   1   9   1      901.20      850.75     42.05 o 
   2   9   1       88.59       87.92     24.00 o 
  -7  10   1      145.83      209.18     26.12 o 
  -6  10   1      894.79      853.52     44.60 o 
  -5  10   1       17.29       20.18     15.72 o 
  -4  10   1       45.08       50.12     16.78 o 
  -3  10   1      312.61      319.62     27.61 o 
  -2  10   1      222.93      285.21     28.46 o 
  -1  10   1      163.67      162.89     23.79 o 
   0  10   1        8.56        4.88     18.05 o 
  -5  11   1       20.30       43.75     19.33 o 
  -4  11   1       56.61       61.80     20.81 o 
  -3  11   1        0.86       -3.19     18.69 o 
  -2  11   1      396.56      347.01     32.92 o 
   2 -12   2       20.12       33.98     18.48 o 
   3 -12   2        1.33      -13.17     10.62 o 
   4 -12   2       89.64      102.36     22.09 o 
   5 -12   2      552.42      572.76     36.53 o 
  -1 -11   2       37.50       50.33     21.24 o 
   0 -11   2      199.56      199.20     25.91 o 
   1 -11   2      259.22      248.05     24.85 o 
   2 -11   2       68.95       35.47     16.14 o 
   3 -11   2        0.97       33.13     18.48 o 
   4 -11   2      273.19      284.36     26.76 o 
   5 -11   2      435.53      393.73     29.31 o 
   6 -11   2      193.16      133.58     21.24 o 
   7 -11   2      137.19      147.60     20.18 o 
  -2 -10   2        5.18      -22.30     14.87 o 
  -1 -10   2        0.60       -1.70     15.50 o 
   0 -10   2      452.72      509.48     32.49 o 
   1 -10   2      562.35      464.03     29.73 o 
   2 -10   2       15.06       33.77     15.93 o 
   3 -10   2       89.24       77.52     18.48 o 
   4 -10   2      267.68      294.98     23.57 o 
   5 -10   2      722.70      657.71     33.55 o 
   6 -10   2        9.59       23.79     16.56 o 
   8 -10   2      186.73      156.52     20.81 o 
  -4  -9   2       55.09       16.35     21.02 o 
  -3  -9   2      403.64      447.68     33.13 o 
  -2  -9   2       23.74       24.63     16.78 o 
  -1  -9   2      134.79      115.95     19.33 o 
   0  -9   2       95.41      115.95     11.89 o 
   1  -9   2     1602.00     1490.20     45.66 o 
   2  -9   2      543.92      486.11     28.03 o 
   3  -9   2       50.23       77.09     16.56 o 
   4  -9   2      459.64      451.50     26.97 o 
   5  -9   2     1352.46     1359.59     43.11 o 
   6  -9   2        1.25        9.13     13.17 o 
   8  -9   2     1204.85     1312.23     47.57 o 
   9  -9   2      232.93      277.14     24.00 o 
  -5  -8   2      171.79      213.86     28.03 o 
  -4  -8   2       50.13       51.82     20.18 o 
  -3  -8   2     1797.00     1767.56     56.07 o 
  -2  -8   2       22.07       29.73     15.72 o 
  -1  -8   2      484.65      440.03     28.46 o 
   0  -8   2      244.94      212.37     19.96 o 
   1  -8   2     2492.48     2511.91     55.85 o 
   2  -8   2        1.24       16.14     12.32 o 
   3  -8   2      916.84      812.74     32.07 o 
   4  -8   2      332.24      289.89     21.45 o 
   5  -8   2     3109.32     2760.17     56.70 o 
   6  -8   2        4.54        8.07     12.53 o 
   7  -8   2       61.80       57.13     13.59 o 
   8  -8   2     2118.53     2241.35     58.40 o 
   9  -8   2      604.50      596.55     31.86 o 
  -6  -7   2      759.47      828.46     44.39 o 
  -5  -7   2       10.91       -0.64     15.50 o 
  -4  -7   2     1636.56     1653.30     53.30 o 
  -3  -7   2     1915.58     1980.99     54.79 o 
  -1  -7   2     1099.82     1106.45     22.30 o 
   0  -7   2      577.42      518.40     25.27 o 
   1  -7   2     6256.69     6326.08     83.25 o 
   2  -7   2     1350.09     1412.26     37.16 o 
   3  -7   2     1551.25     1683.67     40.35 o 
   4  -7   2      322.20      314.73     20.39 o 
   5  -7   2     3769.02     3627.07     61.59 o 
   6  -7   2      104.65      116.17     18.05 o 
   7  -7   2     1226.04     1386.78     42.47 o 
   8  -7   2      881.69      922.32     36.10 o 
   9  -7   2     1562.79     1573.87     47.57 o 
  -6  -6   2      737.22      704.22     38.01 o 
  -5  -6   2     1399.19     1409.29     47.57 o 
  -4  -6   2     1649.84     1482.55     46.08 o 
  -3  -6   2       35.53       20.18     16.56 o 
  -2  -6   2     2854.24     2982.92     36.33 o 
  -1  -6   2      188.59      175.48     20.92 o 
   0  -6   2     2705.38     2864.37     27.39 o 
   1  -6   2     2515.84     2830.26     49.48 o 
   2  -6   2     7386.15     7671.02     84.10 o 
   3  -6   2     4269.39     4553.81     33.82 o 
   4  -6   2      245.12      275.44      9.82 o 
   5  -6   2     3469.89     3668.93     51.39 o 
   6  -6   2     2658.80     2616.65     76.24 o 
   7  -6   2     1037.79     1116.94     26.76 o 
   8  -6   2       95.65       90.56     23.79 o 
   9  -6   2     2812.10     2887.38     63.29 o 
  -7  -5   2      413.54      441.09     31.43 o 
  -6  -5   2      282.45      288.82     17.20 o 
  -5  -5   2     1534.89     1522.91     31.22 o 
  -4  -5   2      309.10      305.60     15.08 o 
  -3  -5   2      240.63      255.06     19.33 o 
  -2  -5   2     5095.86     5297.99     34.65 o 
  -1  -5   2     1317.65     1373.94     15.61 o 
   0  -5   2     1990.14     1923.86     20.92 o 
   1  -5   2     1670.61     1794.90    151.95 o 
   2  -5   2    23356.55    25700.83    218.21 o 
   3  -5   2      715.70      809.89     13.20 o 
   4  -5   2     3550.62     3713.97     34.16 o 
   5  -5   2     1321.32     1249.58     18.16 o 
   6  -5   2     2258.00     2326.64     27.09 o 
   7  -5   2        4.19       14.47      7.80 o 
   8  -5   2       54.93       94.72     17.41 o 
   9  -5   2     2753.57     2926.67     65.62 o 
  -8  -4   2      116.86      128.91     23.57 o 
  -7  -4   2      440.50      470.40     21.66 o 
  -6  -4   2      287.73      274.81     15.29 o 
  -5  -4   2     1891.49     1871.40     32.70 o 
  -4  -4   2      642.70      649.00     18.48 o 
  -3  -4   2     1708.39     1705.54     26.12 o 
  -2  -4   2      705.15      657.87     10.39 o 
  -1  -4   2     3037.89     3015.59     22.04 o 
   0  -4   2        4.70       18.73      3.53 o 
   1  -4   2     1483.19     1395.25     52.88 o 
   2  -4   2     3110.36     2970.55     30.48 o 
   3  -4   2     3258.91     3406.84     54.69 o 
   4  -4   2     2501.53     2555.54     36.63 o 
   5  -4   2       53.62       73.29      8.18 o 
   6  -4   2     3264.19     3294.84    136.45 o 
   7  -4   2      296.41      337.89     23.25 o 
   8  -4   2      839.39      906.82     35.68 o 
   9  -4   2      853.67      876.24     37.59 o 
  -8  -3   2      677.33      747.75     38.01 o 
  -7  -3   2        0.37        3.19      8.92 o 
  -6  -3   2      409.42      390.55     16.78 o 
  -5  -3   2     2284.75     2226.91     33.98 o 
  -4  -3   2     1871.89     1832.75     28.03 o 
  -3  -3   2     2102.44     1941.49     25.48 o 
  -2  -3   2      410.72      534.12      9.56 o 
  -1  -3   2       37.69       34.90      3.65 o 
   0  -3   2     1292.11     1493.98     12.86 o 
   1  -3   2     1751.96     1802.06     74.97 o 
   2  -3   2      516.98      483.64     10.41 o 
   3  -3   2     4958.53     5161.71     89.51 o 
   4  -3   2        7.94       23.13      5.47 o 
   5  -3   2      217.90      246.24     10.34 o 
   6  -3   2     1555.99     1598.09     80.70 o 
   7  -3   2     1419.09     1468.54     41.84 o 
   8  -3   2       22.01       11.89     14.44 o 
   9  -3   2       52.96       57.13     18.69 o 
  -8  -2   2      822.52      893.02     27.61 o 
  -7  -2   2       21.62       27.82      8.92 o 
  -6  -2   2       34.00       48.85      9.34 o 
  -5  -2   2       47.66       35.04      8.07 o 
  -4  -2   2     1852.62     1838.06     26.55 o 
  -3  -2   2      269.66      339.15     10.83 o 
  -2  -2   2      639.47      485.35      8.21 o 
  -1  -2   2      406.49      261.09      5.54 o 
   0  -2   2       13.31       26.97      2.76 o 
   1  -2   2      914.46     1188.07     10.96 o 
   2  -2   2       15.32       15.58     12.32 o 
   3  -2   2     2406.02     2539.95     81.66 o 
   4  -2   2      683.89      678.16     36.00 o 
   5  -2   2      160.52      178.82      9.13 o 
   6  -2   2      123.82      107.67     15.29 o 
   7  -2   2     1042.03     1171.65     39.29 o 
   8  -2   2        0.06      -10.41     12.11 o 
   9  -2   2       97.21      144.41     22.51 o 
  -8  -1   2       87.28       66.90     15.08 o 
  -7  -1   2      232.80      195.38     17.20 o 
  -6  -1   2       65.06       66.90      9.98 o 
  -5  -1   2       32.88       33.34      7.22 o 
  -4  -1   2      248.60      200.48      9.13 o 
  -3  -1   2      528.28      452.99     16.56 o 
  -2  -1   2      123.76       47.12      8.49 o 
  -1  -1   2    15987.10    16765.76     81.76 o 
   0  -1   2      130.71       61.47      3.75 o 
   1  -1   2     4396.17     4297.13     93.02 o 
   2  -1   2      466.87      522.99     17.41 o 
   3  -1   2      502.75      486.13      8.37 o 
   4  -1   2      143.64      148.38      6.11 o 
   5  -1   2       16.76       19.54      5.38 o 
   6  -1   2       74.22       94.93     15.93 o 
   7  -1   2       11.48       22.30     14.02 o 
   8  -1   2       47.28       73.48     17.84 o 
   9  -1   2       35.50       38.44     18.05 o 
  -8   0   2       13.59       17.63     15.29 o 
  -7   0   2       41.80       55.00     14.02 o 
  -6   0   2      465.27      384.18     19.96 o 
  -5   0   2     1209.32     1118.55     28.88 o 
  -3   0   2     3317.84     3119.08     39.71 o 
  -2   0   2      772.11      841.62     16.78 o 
  -1   0   2     1413.27     1393.36     20.18 o 
   0   0   2      385.19      301.57      6.80 o 
   1   0   2      692.82      742.56     17.63 o 
   2   0   2       10.14       20.40      4.20 o 
   3   0   2     1137.72     1382.27     31.22 o 
   4   0   2      484.63      591.13     17.95 o 
   5   0   2      435.33      461.90     14.87 o 
   6   0   2      525.59      553.01     18.26 o 
   7   0   2        4.14       -0.64     11.04 o 
   8   0   2      188.89      176.48     20.81 o 
   9   0   2      124.95      199.63     23.15 o 
 -10   1   2      114.72      151.42     19.54 o 
  -7   1   2      377.27      398.41     24.00 o 
  -6   1   2      660.98      642.21     25.91 o 
  -4   1   2       30.56       37.16      7.86 o 
  -3   1   2      492.64      384.18     12.95 o 
  -2   1   2    13735.12    13213.24     92.81 o 
  -1   1   2     3469.16     3360.76     26.76 o 
   0   1   2     4055.08     3679.95     32.92 o 
   1   1   2      309.59      385.24      9.77 o 
   2   1   2      429.66      620.12     12.95 o 
   3   1   2      806.37      802.55     16.35 o 
   4   1   2       27.56       32.92      7.43 o 
   5   1   2      392.02      418.37     15.50 o 
   6   1   2     1170.98     1169.31     26.33 o 
   7   1   2       15.73        2.76     13.59 o 
   8   1   2       23.20       44.81     15.93 o 
 -10   2   2        0.43       18.48     14.65 o 
  -9   2   2     2340.05     2525.29     61.16 o 
  -6   2   2       12.55       22.09     10.19 o 
  -5   2   2     6379.11     6246.86     69.23 o 
  -4   2   2      141.49      175.84     10.83 o 
  -3   2   2     1261.38     1168.04     21.45 o 
  -2   2   2     3116.52     2768.46     25.48 o 
  -1   2   2     7353.50     7585.64     48.85 o 
   0   2   2     3011.28     3274.96     28.67 o 
   1   2   2       31.91       25.06      5.52 o 
   2   2   2     4742.62     5020.00     41.84 o 
   3   2   2     1864.03     1784.33     27.18 o 
   4   2   2      550.33      602.71     17.84 o 
   5   2   2      117.69      120.20     11.04 o 
   6   2   2     1678.55     1592.56     32.07 o 
   7   2   2        9.72      -17.63     12.95 o 
   8   2   2       97.59      100.88     19.96 o 
 -10   3   2       96.09       90.68     17.63 o 
  -9   3   2     1392.93     1343.45     43.96 o 
  -8   3   2     2940.98     2817.30     57.13 o 
  -7   3   2      786.34      752.64     28.03 o 
  -6   3   2      437.39      384.81     18.90 o 
  -5   3   2    10695.10    10643.99     94.08 o 
  -4   3   2     1567.20     1455.58     26.33 o 
  -3   3   2     2851.63     2821.55     28.67 o 
  -2   3   2        5.65        8.92      4.88 o 
  -1   3   2    10577.29     9873.08     59.89 o 
   0   3   2       32.68       26.76      5.52 o 
   1   3   2    13447.66    15201.87     89.83 o 
   2   3   2     2331.59     2265.78     29.31 o 
   3   3   2     3961.75     3893.59     42.69 o 
   4   3   2       60.50       71.99      9.56 o 
   5   3   2      393.63      394.58     17.41 o 
   6   3   2      845.06      856.06     25.91 o 
   7   3   2      276.26      247.62     24.00 o 
 -10   4   2      648.77      666.84     32.70 o 
  -9   4   2      168.19      207.49     21.24 o 
  -8   4   2     3681.90     3594.36     62.65 o 
  -7   4   2      126.94      125.51     14.23 o 
  -6   4   2     1966.26     1972.49     38.01 o 
  -5   4   2     4089.56     3880.64     48.85 o 
  -4   4   2     5676.59     5530.33     46.93 o 
  -3   4   2      256.37      226.60      8.92 o 
  -2   4   2      572.25      534.75     13.17 o 
  -1   4   2     8464.23     8801.04     57.55 o 
   0   4   2     3478.12     3545.09     39.93 o 
   1   4   2     7774.23     8185.80     59.89 o 
   2   4   2        0.23        0.42      7.01 o 
   3   4   2     3840.25     3860.89     45.45 o 
   4   4   2       13.98       28.03      9.98 o 
   5   4   2     1070.42     1095.40     28.25 o 
   6   4   2      216.86      208.76     16.35 o 
  -8   5   2     2582.91     2785.45     54.15 o 
  -7   5   2      659.60      665.57     24.42 o 
  -6   5   2     2652.42     2538.67     34.62 o 
  -5   5   2     1686.74     1702.15     25.91 o 
  -4   5   2     7424.26     6943.65     51.82 o 
  -3   5   2       34.20       36.53      7.43 o 
  -2   5   2     2171.10     2057.23     23.79 o 
  -1   5   2     1792.87     1780.51     22.72 o 
   0   5   2     8927.90     9240.22     66.90 o 
   1   5   2     1174.43     1050.59     23.79 o 
   2   5   2      804.90      852.88     21.45 o 
   3   5   2     2725.54     2722.16     40.14 o 
   4   5   2      709.00      713.78     23.15 o 
   5   5   2      633.48      603.77     23.15 o 
   6   5   2       68.35       94.72     14.23 o 
  -9   6   2       21.43       55.43     19.11 o 
  -8   6   2     2066.61     2196.12     65.20 o 
  -7   6   2     2779.29     2791.82     70.29 o 
  -6   6   2       24.32       32.07     14.87 o 
  -5   6   2      168.43      169.26     20.39 o 
  -4   6   2     3672.56     3462.06     67.11 o 
  -3   6   2      161.00      105.12     17.41 o 
  -2   6   2     1332.40     1277.41     40.56 o 
  -1   6   2       39.43       72.42     16.56 o 
   0   6   2     2046.31     1986.08     50.97 o 
   1   6   2        9.98        7.65     16.56 o 
   2   6   2      679.68      632.44     32.92 o 
   3   6   2      686.79      698.49     35.68 o 
   4   6   2     1607.41     1703.63     56.07 o 
   5   6   2       59.42       87.71     24.00 o 
  -9   7   2        2.55        4.25     15.08 o 
  -8   7   2      154.50      157.58     22.09 o 
  -7   7   2      619.61      716.96     38.23 o 
  -6   7   2      164.17      153.12     22.09 o 
  -5   7   2      470.99      419.86     27.61 o 
  -4   7   2      939.16      684.26     32.92 o 
  -3   7   2      630.16      691.05     33.98 o 
  -2   7   2     1102.18     1058.03     39.50 o 
  -1   7   2      311.87      291.58     25.91 o 
   0   7   2     1953.81     1957.41     56.70 o 
   1   7   2      510.00      542.61     31.86 o 
   2   7   2      217.06      211.10     25.91 o 
   3   7   2        2.69       15.08     20.18 o 
   4   7   2      507.61      465.94     36.74 o 
  -9   8   2       49.41       50.76     21.02 o 
  -8   8   2      127.08       67.11     20.81 o 
  -7   8   2       60.58       36.95     18.48 o 
  -6   8   2       35.51       28.25     18.26 o 
  -5   8   2        0.71      -11.04     14.65 o 
  -4   8   2       24.28       28.67     15.29 o 
  -3   8   2      712.17      648.79     35.25 o 
  -2   8   2      490.57      523.07     33.13 o 
  -1   8   2       87.96       68.81     18.26 o 
   0   8   2      707.31      703.37     39.08 o 
   1   8   2      314.29      306.45     27.61 o 
   2   8   2        0.39       25.91     19.11 o 
   3   8   2       14.21       -9.98     18.90 o 
  -8   9   2      309.67      392.88     32.28 o 
  -7   9   2       26.66       19.33     16.99 o 
  -6   9   2       27.29        0.42     14.65 o 
  -5   9   2      298.21      264.40     26.33 o 
  -4   9   2      487.72      475.50     33.13 o 
  -3   9   2       13.48       14.02     15.93 o 
  -2   9   2       76.41       94.93     19.11 o 
  -1   9   2      204.11      280.33     30.37 o 
   0   9   2       57.15       96.20     21.24 o 
   1   9   2        9.49      -27.40     19.33 o 
  -6  10   2        4.15        9.98     15.93 o 
  -5  10   2      161.57      239.34     27.18 o 
  -4  10   2      654.30      542.82     36.74 o 
  -3  10   2       25.75       18.26     18.69 o 
  -2  10   2        0.03       15.08     18.69 o 
  -1  10   2      303.09      266.95     30.16 o 
   1 -12   3        1.09        7.01     14.87 o 
   2 -12   3      100.98      107.88     13.80 o 
   3 -12   3      484.21      537.08     23.36 o 
   4 -12   3      356.81      396.92     21.24 o 
   5 -12   3       21.71       16.78     16.56 o 
  -1 -11   3        8.23       23.57     17.20 o 
   0 -11   3     1964.28     1908.14     59.89 o 
   1 -11   3      168.62      151.63     21.87 o 
   2 -11   3      230.91      263.55     16.35 o 
   3 -11   3      389.91      392.46     19.75 o 
   4 -11   3     1279.47     1255.96     32.49 o 
   5 -11   3       16.47        0.00      9.56 o 
   6 -11   3      687.58      638.60     35.47 o 
   7 -11   3      355.01      319.62     26.76 o 
  -3 -10   3      862.92      934.64     45.45 o 
  -2 -10   3      214.49      278.42     26.55 o 
  -1 -10   3      267.70      251.02     25.27 o 
   0 -10   3     1741.71     1818.10     54.58 o 
   1 -10   3     1271.69     1142.34     28.03 o 
   2 -10   3      782.47      733.74     22.94 o 
   3 -10   3       18.56       13.80      8.92 o 
   4 -10   3     1750.61     1807.91     36.10 o 
   5 -10   3      119.66      108.52     12.32 o 
   6 -10   3     1142.42     1083.51     42.69 o 
   7 -10   3      202.98      240.83     22.72 o 
   8 -10   3     1545.08     1584.28     54.15 o 
  -4  -9   3      168.97      185.82     24.63 o 
  -3  -9   3     1946.98     1961.66     60.10 o 
  -2  -9   3        7.61       39.29     16.78 o 
  -1  -9   3      467.22      496.31     30.58 o 
   0  -9   3      307.89      356.78     16.35 o 
   1  -9   3     2795.40     2804.13     40.78 o 
   2  -9   3      631.78      679.37     21.24 o 
   3  -9   3      841.74      871.99     23.36 o 
   4  -9   3     2411.52     2472.84     39.08 o 
   5  -9   3      974.16      945.47     25.06 o 
   6  -9   3      653.47      632.86     31.22 o 
   7  -9   3        0.03        4.46     12.11 o 
   8  -9   3     3606.78     3664.87     78.15 o 
  -5  -8   3      118.25      174.14     24.00 o 
  -4  -8   3      116.29       86.43     21.24 o 
  -3  -8   3     2307.11     2270.24     60.10 o 
  -2  -8   3       58.26       62.44     16.78 o 
  -1  -8   3      902.75      832.07     33.98 o 
   0  -8   3      685.51      667.69     18.90 o 
   1  -8   3     3361.80     3460.78     42.26 o 
   2  -8   3      200.17      188.58     12.53 o 
   3  -8   3     1628.79     1598.51     28.88 o 
   4  -8   3     2176.52     2168.72     34.40 o 
   5  -8   3     2126.02     2328.64     36.53 o 
   6  -8   3       59.28      100.24     16.35 o 
   7  -8   3      572.47      528.80     28.25 o 
   8  -8   3     1611.05     1623.36     49.06 o 
   9  -8   3      709.76      762.41     35.25 o 
  -6  -7   3      811.57      829.91     28.03 o 
  -5  -7   3        3.54       16.12     10.51 o 
  -4  -7   3       86.27      110.26     15.82 o 
  -3  -7   3      708.81      707.59     20.50 o 
  -2  -7   3      639.42      703.99     33.45 o 
  -1  -7   3     1368.04     1463.02     25.27 o 
   0  -7   3      302.37      256.33     12.32 o 
   1  -7   3     4396.39     4311.54     43.96 o 
   2  -7   3     2204.87     2513.82     33.34 o 
   3  -7   3     2099.38     2435.46     33.55 o 
   4  -7   3     1655.95     1697.05     28.25 o 
   5  -7   3     2956.85     2922.00     38.44 o 
   6  -7   3        2.06       11.89     11.04 o 
   7  -7   3      405.14      457.02     26.12 o 
   8  -7   3      602.75      625.64     30.37 o 
  -7  -6   3       20.82       37.32     12.18 o 
  -6  -6   3      535.42      603.66     23.55 o 
  -5  -6   3       30.26       40.83     10.63 o 
  -4  -6   3      224.30      217.90     13.93 o 
  -3  -6   3      171.65      137.75     10.61 o 
  -2  -6   3     2705.82     2745.10     91.96 o 
  -1  -6   3       66.11       50.71     15.82 o 
   0  -6   3       97.89      121.45      6.20 o 
   1  -6   3      779.71      738.09     38.01 o 
   2  -6   3     1925.96     1929.46     18.30 o 
   3  -6   3      251.96      273.16      8.18 o 
   4  -6   3       61.39       86.54      7.54 o 
   5  -6   3     2435.41     2439.74     44.81 o 
   6  -6   3      687.31      768.41     38.76 o 
   7  -6   3      498.59      481.92     17.48 o 
   8  -6   3       66.77       78.33     10.64 o 
   9  -6   3     2171.22     2216.08     58.19 o 
  -7  -5   3       58.47       93.32     12.97 o 
  -6  -5   3       37.62       57.64     11.36 o 
  -5  -5   3      145.05      175.30     13.30 o 
  -4  -5   3      202.05      197.09     12.22 o 
  -3  -5   3      116.80      113.13      9.39 o 
  -2  -5   3     3714.21     4003.29     39.08 o 
  -1  -5   3      557.30      527.48     10.15 o 
   0  -5   3       49.27       86.64      5.31 o 
   1  -5   3     1079.14     1075.44     64.24 o 
   2  -5   3     3151.20     3385.86     24.66 o 
   3  -5   3        3.86        8.70      5.31 o 
   4  -5   3       40.70       51.27     17.63 o 
   5  -5   3     1287.93     1350.38     39.82 o 
   6  -5   3       87.28       71.31      9.01 o 
   7  -5   3        8.46        4.72      7.91 o 
   8  -5   3       66.17       71.14     16.56 o 
   9  -5   3      855.77      929.97     40.78 o 
  -8  -4   3      238.89      210.70     16.44 o 
  -7  -4   3      123.36      115.38     13.30 o 
  -6  -4   3      208.09      207.85     13.96 o 
  -5  -4   3        0.90        2.88      8.16 o 
  -4  -4   3     2410.53     2518.62     34.48 o 
  -3  -4   3       84.09       81.82     12.21 o 
  -2  -4   3      162.61      212.80      7.07 o 
  -1  -4   3      270.79      272.34      7.19 o 
   0  -4   3      256.78      320.19      7.29 o 
   1  -4   3       11.23       13.18      6.80 o 
   2  -4   3      337.84      428.41     22.30 o 
   3  -4   3     4451.88     4860.27     59.99 o 
   4  -4   3      139.03      152.17      6.68 o 
   5  -4   3     1092.37     1093.33     20.87 o 
   6  -4   3       66.22       90.51      9.88 o 
   7  -4   3       53.02       53.13      9.44 o 
   8  -4   3       24.39       26.55     15.72 o 
   9  -4   3      133.61      137.83     20.39 o 
  -8  -3   3      149.38      203.52     16.14 o 
  -7  -3   3      778.84      802.73     24.46 o 
  -6  -3   3       12.44       18.92      9.25 o 
  -5  -3   3       18.12        9.22     12.21 o 
  -4  -3   3      778.66      795.92     18.59 o 
  -3  -3   3     2855.77     3009.07     49.59 o 
  -2  -3   3       88.15       67.95      4.64 o 
  -1  -3   3      385.85      391.15      7.65 o 
   0  -3   3      264.69      267.50      6.59 o 
   1  -3   3     2150.78     2167.37     58.08 o 
   2  -3   3     3827.45     4546.02     93.55 o 
   3  -3   3     1505.08     1625.22     16.46 o 
   4  -3   3     1414.59     1697.62     23.99 o 
   5  -3   3     1246.10     1177.20     27.08 o 
   6  -3   3       39.45       38.04      8.88 o 
   7  -3   3        4.78        6.80     11.89 o 
   8  -3   3     1086.15     1117.07     42.47 o 
   9  -3   3       42.41       44.81     18.48 o 
  -9  -2   3        6.64        9.13     13.59 o 
  -8  -2   3      352.11      308.79     23.36 o 
  -7  -2   3      442.50      394.48     17.49 o 
  -6  -2   3      872.82      837.54     22.15 o 
  -5  -2   3      480.98      508.48     24.74 o 
  -4  -2   3      169.44      129.58      8.56 o 
  -3  -2   3     7905.73     7695.27     53.67 o 
  -2  -2   3     1708.53     1698.29     20.27 o 
  -1  -2   3      319.08      347.05     13.06 o 
   0  -2   3     1368.02     1334.69     12.16 o 
   1  -2   3    13013.82    13645.63     90.26 o 
   2  -2   3       26.01       22.07      5.20 o 
   3  -2   3      434.13      346.65     23.04 o 
   4  -2   3     1896.42     1840.18     24.43 o 
   5  -2   3     1249.07     1256.26     50.65 o 
   6  -2   3      219.57      237.22     20.60 o 
   7  -2   3      351.93      306.45     22.72 o 
   8  -2   3      787.73      853.73     38.86 o 
   9  -2   3      264.87      298.38     27.40 o 
  -9  -1   3      385.77      346.16     25.27 o 
  -8  -1   3      198.49      215.13     21.02 o 
  -7  -1   3      299.06      265.89     21.02 o 
  -6  -1   3     3085.30     2938.99     54.37 o 
  -5  -1   3      445.47      492.06     21.02 o 
  -4  -1   3     2269.68     2292.96     38.86 o 
  -3  -1   3     6815.28     7319.97     70.51 o 
  -2  -1   3    11072.10    10329.25     83.04 o 
  -1  -1   3      521.61      626.49     16.56 o 
   0  -1   3     3721.45     3174.47    142.92 o 
   1  -1   3     4712.59     4141.31     29.94 o 
   2  -1   3     2062.13     2186.89     16.62 o 
   3  -1   3     3848.43     3973.85     26.13 o 
   4  -1   3       34.24       61.21      5.45 o 
   5  -1   3     4167.36     4117.93     32.23 o 
   6  -1   3       30.88       64.56     15.72 o 
   7  -1   3     1056.50     1064.19     39.50 o 
   8  -1   3      451.51      506.08     31.64 o 
   9  -1   3      851.38      760.71     39.93 o 
  -9   0   3      962.10      867.11     37.38 o 
  -8   0   3      213.56      247.84     21.87 o 
  -7   0   3       75.48       63.29     14.23 o 
  -6   0   3     3983.34     4101.93     64.56 o 
  -5   0   3     8040.48     7890.40     83.67 o 
  -4   0   3     3288.73     3204.45     46.51 o 
  -3   0   3      393.47      366.55     14.02 o 
  -2   0   3    13473.74    12501.80     93.23 o 
  -1   0   3      105.50       61.37      9.13 o 
   0   0   3     1946.07     2186.14     29.31 o 
   1   0   3      187.39      210.46      7.65 o 
   2   0   3     4557.82     4327.74     28.31 o 
   3   0   3     2879.97     2731.93     23.25 o 
   4   0   3     1117.99     1139.29     21.98 o 
   5   0   3     4614.75     4901.29     48.85 o 
   6   0   3     1714.25     1746.53     48.00 o 
   7   0   3      203.28      241.89     22.72 o 
   8   0   3       32.51       32.28     14.02 o 
 -10   1   3      117.71      142.08     19.33 o 
  -9   1   3     1812.61     1921.10     53.09 o 
  -8   1   3      148.14      130.18     16.78 o 
  -7   1   3      340.01      322.38     20.60 o 
  -6   1   3     2161.82     1751.84     39.08 o 
  -5   1   3     3261.82     3113.13     48.42 o 
  -4   1   3      398.36      382.90     15.50 o 
  -3   1   3     1326.46     1249.37     24.21 o 
  -2   1   3     8150.50     7553.79     64.77 o 
  -1   1   3     5664.07     5464.71     40.35 o 
   0   1   3     2171.76     1763.95     21.02 o 
   1   1   3      627.23      788.74     14.65 o 
   2   1   3    14040.66    15179.36     84.31 o 
   3   1   3      433.01      432.17     13.38 o 
   4   1   3     2684.81     2558.42     37.80 o 
   5   1   3      984.22      950.36     22.51 o 
   6   1   3     1925.28     1906.45     51.61 o 
   7   1   3      145.59      136.13     18.26 o 
   8   1   3      161.75      122.54     18.69 o 
 -10   2   3       17.15        2.97     14.02 o 
  -9   2   3     3112.49     3004.19     64.77 o 
  -8   2   3     1299.45     1311.17     40.14 o 
  -7   2   3      436.79      458.29     23.15 o 
  -6   2   3     1764.73     1707.88     38.01 o 
  -5   2   3     6477.71     6171.05     68.81 o 
  -4   2   3      332.67      326.63     14.23 o 
  -3   2   3     3600.80     3401.96     40.56 o 
  -2   2   3     1297.03      976.69     16.78 o 
  -1   2   3    10666.14    11225.24     68.81 o 
   0   2   3       17.01       20.18      6.16 o 
   1   2   3      160.64      157.15      8.92 o 
   2   2   3     2333.23     2246.24     28.46 o 
   3   2   3     1787.22     1809.39     28.25 o 
   4   2   3      360.34      380.14     15.50 o 
   5   2   3       76.17       61.59     10.62 o 
   6   2   3     2232.79     2153.64     56.70 o 
   7   2   3       11.74       21.45     14.44 o 
 -10   3   3       95.24      125.09     19.11 o 
  -9   3   3     1418.22     1401.01     43.96 o 
  -8   3   3     2187.99     2013.27     48.21 o 
  -7   3   3      242.37      244.86     18.05 o 
  -6   3   3       22.92       14.87      9.98 o 
  -5   3   3     5384.65     5036.99     60.10 o 
  -4   3   3      408.10      330.87     14.23 o 
  -3   3   3     1146.93     1064.82     18.26 o 
  -2   3   3      288.25      290.10     11.26 o 
  -1   3   3    13022.78    12174.54     73.90 o 
   0   3   3       40.54       40.35      7.22 o 
   1   3   3     2168.73     2139.63     28.46 o 
   2   3   3     2556.10     2512.34     32.70 o 
   3   3   3      622.59      592.72     17.84 o 
   4   3   3      113.54      127.21     12.32 o 
   5   3   3      303.99      336.82     17.20 o 
   6   3   3      636.66      744.57     35.47 o 
   7   3   3      807.83      761.13     37.80 o 
 -10   4   3       92.86      135.92     19.96 o 
  -9   4   3      605.44      641.99     30.37 o 
  -8   4   3     1834.43     1783.91     43.75 o 
  -7   4   3       70.69       43.32     11.26 o 
  -6   4   3      167.53      179.03     14.23 o 
  -5   4   3     2292.55     2088.23     29.52 o 
  -4   4   3     2458.66     2549.93     31.22 o 
  -3   4   3       62.31       79.64      8.07 o 
  -2   4   3      237.95      293.92     11.89 o 
  -1   4   3     8122.77     8183.04     59.46 o 
   0   4   3     2609.35     2706.23     32.70 o 
   1   4   3      883.20      907.88     21.87 o 
   2   4   3       67.65       83.67      9.77 o 
   3   4   3     1036.55      981.57     24.21 o 
   4   4   3        6.08       20.39     10.19 o 
   5   4   3      268.47      277.14     17.41 o 
   6   4   3       54.13       35.89     15.72 o 
  -7   5   3     1906.87     2051.49     60.10 o 
  -6   5   3       23.36       21.02     13.38 o 
  -5   5   3     1130.93     1171.01     41.20 o 
  -4   5   3     2984.94     2740.85     59.89 o 
  -3   5   3      106.38       72.21     15.08 o 
  -2   5   3       28.59       40.99     11.89 o 
  -1   5   3     1527.56     1447.73     41.62 o 
   0   5   3     1087.37     1054.42     22.51 o 
   1   5   3      126.10      141.23     11.26 o 
   2   5   3       56.21       70.93     10.62 o 
   3   5   3      921.15      970.74     25.70 o 
   4   5   3      168.52      194.74     15.50 o 
   5   5   3       47.62       59.04     12.53 o 
  -9   6   3      798.44      851.18     44.39 o 
  -8   6   3       67.42      106.82     21.02 o 
  -7   6   3      166.64      205.79     23.79 o 
  -6   6   3     1259.01     1166.97     45.45 o 
  -5   6   3      252.79      262.91     23.36 o 
  -4   6   3     1604.17     1517.81     46.51 o 
  -3   6   3      131.70      110.64     16.99 o 
  -2   6   3      126.08      180.30     20.60 o 
  -1   6   3        1.99        2.97     15.93 o 
   1   6   3      159.76      178.39     20.81 o 
   2   6   3        4.86       11.47     17.20 o 
   3   6   3      240.22      235.31     25.91 o 
   4   6   3      113.91      115.74     24.00 o 
  -9   7   3      429.73      485.69     35.89 o 
  -8   7   3       59.08       32.70     17.84 o 
  -7   7   3      126.25      110.64     19.96 o 
  -6   7   3     1379.03     1373.61     51.18 o 
  -5   7   3      706.27      792.78     37.80 o 
  -4   7   3       51.44       38.44     16.35 o 
  -3   7   3        0.02       23.57     16.78 o 
  -2   7   3     1645.42     1546.48     50.54 o 
  -1   7   3     1425.50     1238.12     45.23 o 
   0   7   3        8.00        3.61     17.84 o 
   1   7   3      347.51      293.71     26.76 o 
   2   7   3      181.71      202.39     24.21 o 
   3   7   3       85.85      151.84     24.21 o 
  -8   8   3      592.69      609.93     39.29 o 
  -7   8   3      206.81      252.93     26.97 o 
  -6   8   3      220.79      258.03     26.12 o 
  -5   8   3     3926.15     3545.94     81.13 o 
  -4   8   3      249.37      204.09     23.57 o 
  -3   8   3      137.84      103.42     19.54 o 
  -2   8   3      396.55      396.92     30.58 o 
  -1   8   3     1128.79     1142.55     46.93 o 
   0   8   3        5.80       -4.67     19.96 o 
   1   8   3        5.16       35.89     18.90 o 
   2   8   3      642.96      576.80     37.80 o 
  -7   9   3       17.62       11.26     15.50 o 
  -6   9   3       10.42       10.62     17.41 o 
  -5   9   3     2916.99     2926.88     78.36 o 
  -4   9   3      779.98      727.58     40.78 o 
  -3   9   3      398.68      339.79     30.16 o 
  -2   9   3       14.47       46.72     19.33 o 
  -1   9   3     1285.53     1228.77     52.67 o 
   0   9   3       13.23       26.55     22.51 o 
  -5  10   3      907.62      917.86     48.21 o 
  -4  10   3     1048.52     1115.15     51.82 o 
  -3  10   3      136.57      111.92     21.66 o 
  -2  10   3      110.47      160.76     29.09 o 
   1 -12   4       38.27       65.20     19.11 o 
   2 -12   4       93.88       84.52     14.23 o 
   3 -12   4     1344.16     1381.47     34.62 o 
   4 -12   4      687.74      668.75     36.10 o 
   5 -12   4      464.38      461.27     32.49 o 
  -2 -11   4      457.83      501.41     35.04 o 
  -1 -11   4       23.95       45.66     18.05 o 
   0 -11   4     2054.97     2123.49     60.95 o 
   1 -11   4       53.09       42.90     11.89 o 
   2 -11   4      294.84      336.18     17.63 o 
   3 -11   4      458.98      499.28     20.60 o 
   4 -11   4     2637.57     2566.49     44.39 o 
   5 -11   4      188.93      169.26     20.60 o 
   6 -11   4      308.86      318.13     25.70 o 
   7 -11   4      601.18      606.74     34.19 o 
  -3 -10   4      663.25      601.43     37.16 o 
  -2 -10   4       54.19      111.07     21.87 o 
  -1 -10   4       52.57       42.47     17.20 o 
   0 -10   4     1862.69     1925.56     53.94 o 
   1 -10   4       97.16       80.06     10.62 o 
   2 -10   4      593.21      572.97     21.45 o 
   3 -10   4       17.66       14.65      9.13 o 
   4 -10   4     3407.39     3443.37     48.00 o 
   5 -10   4      105.61      107.25     16.99 o 
   6 -10   4      488.07      448.31     28.25 o 
   7 -10   4      277.65      307.51     24.63 o 
   8 -10   4     1202.62     1025.32     42.90 o 
  -4  -9   4      250.59      249.11     25.27 o 
  -3  -9   4      460.68      435.57     29.73 o 
  -2  -9   4      121.46      142.71     21.45 o 
  -1  -9   4      224.80      257.39     24.63 o 
   0  -9   4      709.72      718.24     21.02 o 
   1  -9   4     2675.34     2458.40     36.53 o 
   2  -9   4      101.84      118.93     11.68 o 
   3  -9   4        1.10       10.19      9.13 o 
   4  -9   4     2660.00     2676.71     40.78 o 
   5  -9   4      539.14      545.37     28.88 o 
   6  -9   4      154.06      181.36     19.33 o 
   7  -9   4        0.67       -5.52     12.53 o 
   8  -9   4      786.84      862.86     38.23 o 
  -5  -8   4       13.03       34.83     19.11 o 
  -4  -8   4      133.18      167.14     22.51 o 
  -3  -8   4      221.11      253.36     22.94 o 
  -2  -8   4      109.57      116.38     18.26 o 
  -1  -8   4        2.07        3.82      7.86 o 
   0  -8   4      341.87      352.53     14.65 o 
   1  -8   4      592.52      567.67     17.20 o 
   2  -8   4      499.57      488.66     16.56 o 
   3  -8   4      234.82      245.07     13.59 o 
   4  -8   4     2271.16     2332.67     33.98 o 
   5  -8   4      937.28      922.75     33.55 o 
   6  -8   4      145.26      138.47     16.35 o 
   7  -8   4       96.20      104.91     17.20 o 
   8  -8   4      321.86      334.70     25.06 o 
   9  -8   4      188.93      237.64     22.72 o 
  -6  -7   4       15.21       25.74     12.25 o 
  -5  -7   4       25.33       50.71     12.53 o 
  -4  -7   4      352.18      370.92     16.99 o 
  -3  -7   4       38.67       53.55      9.15 o 
  -2  -7   4       46.27       75.62     30.16 o 
  -1  -7   4       91.74      101.66     29.41 o 
   0  -7   4     1142.77     1225.02     17.36 o 
   1  -7   4      354.93      327.47     12.95 o 
   2  -7   4       73.80       73.90      8.07 o 
   3  -7   4      719.65      739.68     26.97 o 
   4  -7   4      651.84      589.11     16.35 o 
   5  -7   4      742.24      814.23     29.94 o 
   6  -7   4       11.42       17.20     11.04 o 
   7  -7   4      127.38      140.59     17.20 o 
   8  -7   4      128.24      147.17     19.33 o 
  -7  -6   4        4.49       18.05     12.85 o 
  -6  -6   4      467.26      479.42     47.36 o 
  -5  -6   4       15.28       26.65     11.68 o 
  -4  -6   4      812.10      811.14     22.34 o 
  -3  -6   4      269.74      263.59     24.95 o 
  -2  -6   4      101.31      110.13      7.29 o 
  -1  -6   4      658.78      709.56     13.01 o 
   0  -6   4     4681.77     4735.19     68.28 o 
   1  -6   4     1073.30     1146.85     43.11 o 
   2  -6   4      560.56      545.23     25.38 o 
   3  -6   4     2935.88     2906.87     25.36 o 
   4  -6   4     1069.56     1219.44     16.95 o 
   5  -6   4       11.57        4.74     13.80 o 
   6  -6   4       21.12       10.46      7.95 o 
   7  -6   4      512.15      514.59     18.69 o 
   8  -6   4      333.96      398.83     26.97 o 
   9  -6   4      101.07      121.05     21.02 o 
  -7  -5   4      411.62      381.41     36.95 o 
  -6  -5   4      198.17      222.31     15.29 o 
  -5  -5   4        0.88        2.41      8.59 o 
  -4  -5   4     1872.10     1780.76     30.93 o 
  -3  -5   4      820.60      728.07     17.96 o 
  -2  -5   4      128.50      125.40     12.95 o 
  -1  -5   4      237.06      216.57      7.50 o 
   0  -5   4     5881.29     6324.83     57.23 o 
   1  -5   4      324.35      318.79     20.28 o 
   2  -5   4      880.51     1049.73     26.65 o 
   3  -5   4      617.20      750.77     28.99 o 
   4  -5   4     2923.04     2800.38     52.14 o 
   5  -5   4      873.32      913.10     22.09 o 
   6  -5   4      456.35      487.58     18.48 o 
   7  -5   4     1024.01     1094.38     25.44 o 
   8  -5   4      859.86      952.05     38.86 o 
   9  -5   4      171.08      214.07     24.63 o 
  -8  -4   4      171.96      200.34     16.40 o 
  -7  -4   4     1281.46     1264.71     36.85 o 
  -6  -4   4       17.19       30.03      9.03 o 
  -5  -4   4      434.85      422.57     16.40 o 
  -4  -4   4     2072.50     2010.98     31.06 o 
  -3  -4   4     2582.37     2487.44     24.00 o 
  -2  -4   4     2233.83     2288.10     50.33 o 
  -1  -4   4      446.16      439.86     17.31 o 
   0  -4   4     4885.87     4973.58     73.06 o 
   1  -4   4     1768.28     1805.26     63.50 o 
   2  -4   4     6934.72     7741.14     40.13 o 
   3  -4   4      347.69      313.30     12.64 o 
   4  -4   4     6089.87     6329.40     37.96 o 
   5  -4   4     1771.05     1830.49     44.92 o 
   6  -4   4      175.40      163.08     11.70 o 
   7  -4   4      673.87      617.57     29.73 o 
   8  -4   4     2413.64     2474.11     62.22 o 
   9  -4   4       40.99       38.44     18.69 o 
  -8  -3   4        2.06       24.00     14.23 o 
  -7  -3   4     1593.94     1515.87     32.47 o 
  -6  -3   4        8.06        8.36      8.18 o 
  -5  -3   4     2172.52     2099.11     34.72 o 
  -4  -3   4       62.00      105.89     20.18 o 
  -3  -3   4     7771.89     7852.40     57.29 o 
  -2  -3   4      854.69      979.88     29.63 o 
  -1  -3   4      418.26      407.88      8.53 o 
   0  -3   4     5697.34     5934.08     32.99 o 
   1  -3   4     7488.17     7083.56    124.77 o 
   2  -3   4      887.47      864.58     16.35 o 
   3  -3   4      521.65      546.84     18.58 o 
   4  -3   4     8481.12     8720.36     62.60 o 
   5  -3   4     2634.06     2505.39    107.46 o 
   6  -3   4      533.74      539.04     17.02 o 
   7  -3   4       24.77       19.33     14.65 o 
   8  -3   4     3040.99     3163.46     71.78 o 
   9  -3   4        1.34       11.26     17.84 o 
  -9  -2   4       48.50       27.18     16.78 o 
  -8  -2   4      308.46      307.94     24.42 o 
  -7  -2   4     1084.75      906.61     34.62 o 
  -6  -2   4     1997.79     2009.02     46.72 o 
  -5  -2   4     2466.07     2245.31     40.24 o 
  -4  -2   4     3122.90     3224.33    112.66 o 
  -3  -2   4     9816.03     9597.75     81.76 o 
  -2  -2   4      233.21      190.83     12.11 o 
  -1  -2   4     2498.08     2390.94     20.11 o 
   0  -2   4     8441.73     8465.57     55.67 o 
   1  -2   4    11850.12    12242.24    277.89 o 
   2  -2   4       34.53       12.69      8.49 o 
   3  -2   4     5219.92     5173.26     44.04 o 
   4  -2   4     5740.66     5761.57    101.83 o 
   5  -2   4     3918.17     3883.34     93.23 o 
   6  -2   4      224.30      183.49     19.96 o 
   7  -2   4      576.62      577.01     31.64 o 
   8  -2   4      768.61      750.94     38.01 o 
  -9  -1   4      149.20      171.38     19.33 o 
  -8  -1   4      711.11      646.45     31.43 o 
  -7  -1   4       84.65       97.27     14.87 o 
  -6  -1   4     3063.79     2864.23     53.94 o 
  -5  -1   4       16.81       28.46      9.77 o 
  -4  -1   4     2060.63     1957.84     37.59 o 
  -3  -1   4     3048.94     2987.20     42.69 o 
  -2  -1   4     6095.92     5513.13     57.13 o 
  -1  -1   4     1633.87     1849.11     31.64 o 
   0  -1   4     3960.92     3490.24     55.96 o 
   1  -1   4     7979.15     7264.69     92.91 o 
   2  -1   4     2655.09     2881.60     21.64 o 
   3  -1   4     7728.90     8319.50     45.13 o 
   4  -1   4      897.49      908.31     27.40 o 
   5  -1   4     5440.34     5238.53     78.36 o 
   6  -1   4       42.25       61.59     16.14 o 
   7  -1   4      147.19      177.12     20.60 o 
   8  -1   4      439.05      453.83     31.01 o 
  -9   0   4      627.91      690.84     33.98 o 
  -8   0   4      545.45      471.46     27.61 o 
  -7   0   4      262.55      246.77     19.96 o 
  -6   0   4     2301.15     2342.65     48.63 o 
  -5   0   4      454.60      347.65     17.84 o 
  -4   0   4     3813.15     3783.58     51.82 o 
  -3   0   4      205.91      176.48     11.26 o 
  -2   0   4     7802.97     7147.31     68.81 o 
  -1   0   4      173.68      263.13     14.65 o 
   0   0   4      594.82      665.36     13.80 o 
   1   0   4      764.95      749.03     14.23 o 
   2   0   4     6054.52     5847.82     43.75 o 
   3   0   4      864.69      799.36     16.56 o 
   4   0   4      200.97      226.60     11.47 o 
   5   0   4     3900.89     3686.11     66.68 o 
   6   0   4      702.34      764.11     33.77 o 
   7   0   4      387.42      448.95     29.52 o 
   8   0   4        6.62       21.87     15.50 o 
 -10   1   4        1.95       25.70     14.65 o 
  -9   1   4      779.06      788.74     36.32 o 
  -8   1   4        8.17       10.19     13.59 o 
  -7   1   4      403.55      374.83     22.72 o 
  -6   1   4      693.90      672.15     24.85 o 
  -5   1   4     1279.00     1241.94     31.22 o 
  -4   1   4        2.33      -10.19      6.80 o 
  -3   1   4     3290.04     3437.42     44.17 o 
  -2   1   4     1651.53     1639.71     30.58 o 
  -1   1   4     1900.05     1707.03     23.79 o 
   0   1   4      216.60      162.46      8.49 o 
   1   1   4     1440.41     1405.89     21.45 o 
   2   1   4     4036.05     4107.66     39.29 o 
   3   1   4      462.70      421.55     14.23 o 
   4   1   4      376.33      375.89     15.08 o 
   5   1   4      304.95      350.84     23.15 o 
   6   1   4      881.72      823.36     36.32 o 
   7   1   4       48.63       43.11     16.14 o 
 -10   2   4        0.41       11.68     14.87 o 
  -9   2   4      206.38      204.30     21.45 o 
  -8   2   4       22.57       31.22     13.59 o 
  -7   2   4        8.82        2.76     10.83 o 
  -6   2   4      173.00      176.69     14.87 o 
  -5   2   4      569.59      474.65     19.33 o 
  -4   2   4      573.79      575.31     18.90 o 
  -3   2   4      588.54      572.34     18.69 o 
  -2   2   4       29.44       11.26      6.16 o 
  -1   2   4     1402.05     1467.90     23.36 o 
   0   2   4      323.98      390.12     12.95 o 
   1   2   4      117.24      120.41      9.13 o 
   2   2   4      264.54      248.47     11.89 o 
   3   2   4      754.20      685.53     18.69 o 
   4   2   4        7.08       16.78      9.56 o 
   5   2   4       25.80        9.77     14.02 o 
   6   2   4      589.16      537.30     30.58 o 
   7   2   4       56.50       72.42     17.84 o 
 -10   3   4        6.72       -0.21     14.02 o 
  -9   3   4        2.10       -2.55     13.38 o 
  -8   3   4       54.10       56.49     14.44 o 
  -7   3   4       69.85       66.26     12.74 o 
  -6   3   4       19.54       39.71     10.19 o 
  -5   3   4       89.06       83.04     10.83 o 
  -4   3   4      380.48      345.53     12.74 o 
  -3   3   4      274.04      244.44     11.26 o 
  -2   3   4      233.56      270.35     12.11 o 
  -1   3   4      306.13      277.78     12.32 o 
   0   3   4     1167.18     1162.51     22.30 o 
   1   3   4      166.93      135.07     10.62 o 
   2   3   4       33.16       34.40      8.92 o 
   3   3   4       10.58       18.90      8.92 o 
   4   3   4       66.88       36.74     10.41 o 
   5   3   4        2.85       27.61     15.50 o 
   6   3   4       73.07       87.71     18.26 o 
 -10   4   4      208.71      257.60     22.51 o 
  -9   4   4       12.30       19.11     13.38 o 
  -8   4   4      154.44      176.05     17.41 o 
  -7   4   4      176.84      145.05     14.44 o 
  -6   4   4     1547.45     1562.83     35.68 o 
  -5   4   4      121.22      107.46     10.19 o 
  -4   4   4       52.44       55.00      8.71 o 
  -3   4   4      244.80      231.27     12.53 o 
  -2   4   4      595.14      590.18     16.99 o 
  -1   4   4      489.86      479.96     15.72 o 
   0   4   4      165.09      176.69     11.47 o 
   1   4   4     1078.96     1095.40     23.79 o 
   2   4   4      161.51      174.78     12.95 o 
   3   4   4        0.19        0.42      9.56 o 
   4   4   4       73.37      105.34     13.38 o 
   5   4   4      230.47      197.29     21.87 o 
  -8   5   4       43.44       71.14     17.41 o 
  -7   5   4      325.58      342.98     28.46 o 
  -6   5   4     1919.49     1866.52     56.07 o 
  -5   5   4      405.04      452.35     27.82 o 
  -4   5   4      171.86      232.12     21.66 o 
  -3   5   4       46.29       64.14     15.72 o 
  -2   5   4     1234.34     1085.00     37.38 o 
  -1   5   4      871.95      880.06     36.10 o 
   0   5   4      258.51      227.02     21.02 o 
   1   5   4      538.17      547.91     31.01 o 
   2   5   4      219.14      216.83     22.72 o 
   3   5   4        9.70       -3.40     17.41 o 
   4   5   4        1.46        7.43     18.90 o 
  -9   6   4      544.17      619.70     39.50 o 
  -8   6   4      201.93      189.65     23.57 o 
  -7   6   4      286.25      307.72     27.40 o 
  -6   6   4     1821.70     1834.88     57.34 o 
  -5   6   4      532.67      518.40     31.64 o 
  -4   6   4      850.24      814.44     38.01 o 
  -3   6   4       97.02       72.21     16.78 o 
  -2   6   4     2462.74     2634.24     63.50 o 
  -1   6   4       93.11      110.01     20.60 o 
   0   6   4      289.11      300.50     25.06 o 
   1   6   4      937.72      877.09     38.86 o 
   2   6   4      790.69      747.12     37.59 o 
   3   6   4        3.67       24.42     19.96 o 
   4   6   4      126.85      149.30     27.40 o 
  -8   7   4        0.17        6.80     16.56 o 
  -7   7   4      962.55      980.94     46.08 o 
  -6   7   4      897.93      897.48     43.11 o 
  -5   7   4      874.43      917.44     42.90 o 
  -4   7   4      439.56      436.85     29.94 o 
  -3   7   4       11.44       -3.40     15.29 o 
  -2   7   4     1423.73     1409.07     50.12 o 
  -1   7   4     1617.31     1522.91     51.82 o 
   0   7   4      750.35      646.67     36.95 o 
   1   7   4       68.02       64.77     18.90 o 
   2   7   4     1675.38     1551.15     55.64 o 
  -8   8   4      169.86      238.49     28.25 o 
  -7   8   4      933.91     1018.74     47.57 o 
  -6   8   4      154.09      147.17     23.15 o 
  -5   8   4     4309.83     4305.38     93.02 o 
  -4   8   4      262.55      260.79     26.33 o 
  -3   8   4      207.11      197.72     26.55 o 
  -2   8   4      639.72      603.98     37.59 o 
  -1   8   4     1391.96     1399.73     53.30 o 
   0   8   4      279.15      254.42     28.46 o 
   1   8   4      491.65      390.97     33.98 o 
  -6   9   4      240.44      253.36     28.25 o 
  -5   9   4     2210.19     2140.69     69.87 o 
  -4   9   4      270.59      231.70     27.82 o 
  -3   9   4      425.27      401.17     34.83 o 
  -2   9   4       81.88      102.15     22.94 o 
  -1   9   4     1214.19     1119.19     52.67 o 
   0 -12   5      548.64      596.55     36.74 o 
   1 -12   5        1.87       22.09     17.20 o 
   2 -12   5       85.77      100.45     13.17 o 
   3 -12   5      850.80      846.93     38.65 o 
   4 -12   5      417.85      390.12     29.52 o 
   5 -12   5      221.64      289.46     25.91 o 
  -2 -11   5        2.61        5.10     16.56 o 
  -1 -11   5       41.40       35.47     16.35 o 
   0 -11   5     1297.01     1245.76     46.93 o 
   1 -11   5        8.64       16.14     10.62 o 
   2 -11   5        9.45        9.13      9.13 o 
   3 -11   5      310.40      348.92     17.41 o 
   4 -11   5      633.99      586.14     31.86 o 
   5 -11   5       14.27       -3.19     12.32 o 
   6 -11   5        8.48       14.44     12.53 o 
   7 -11   5      465.68      509.05     32.28 o 
  -3 -10   5       72.59      123.81     21.02 o 
  -2 -10   5      539.86      438.12     30.37 o 
  -1 -10   5        2.08        4.88     16.14 o 
   0 -10   5      598.95      579.98     20.81 o 
   1 -10   5      173.90      142.50     12.32 o 
   2 -10   5       18.27       26.76      8.92 o 
   3 -10   5      151.19      179.45     13.38 o 
   4 -10   5      193.24      193.89     20.39 o 
   5 -10   5      194.45      180.30     19.75 o 
   6 -10   5       17.04       31.86     12.95 o 
   7 -10   5      575.11      517.76     30.79 o 
   8 -10   5      160.31      197.08     21.87 o 
  -4  -9   5      171.33      209.61     22.94 o 
  -3  -9   5      202.72      222.35     22.72 o 
  -2  -9   5      640.56      642.21     32.92 o 
  -1  -9   5     1322.07     1360.02     43.75 o 
   0  -9   5       43.12       37.38      9.77 o 
   1  -9   5      239.62      253.99     14.02 o 
   2  -9   5      129.64      135.49     11.26 o 
   3  -9   5      683.88      635.62     19.54 o 
   4  -9   5       48.63       50.97     14.02 o 
   5  -9   5      894.98      841.20     34.62 o 
   6  -9   5      237.74      232.55     20.81 o 
   7  -9   5      121.10      133.58     17.84 o 
   8  -9   5       37.03       53.73     16.78 o 
  -5  -8   5      721.18      751.15     38.23 o 
  -4  -8   5      354.99      353.38     26.33 o 
  -3  -8   5       16.64       33.34     15.72 o 
  -2  -8   5       12.18       33.77     14.87 o 
  -1  -8   5     2228.81     2450.96     35.68 o 
   0  -8   5      305.68      264.19     13.38 o 
   1  -8   5      529.27      516.27     17.20 o 
   2  -8   5      646.34      646.67     18.48 o 
   3  -8   5     3277.87     3234.40     40.56 o 
   4  -8   5       17.49       -1.49      9.98 o 
   5  -8   5       25.14       26.12     11.47 o 
   6  -8   5     1950.02     1968.46     51.82 o 
   7  -8   5      952.62      968.83     39.08 o 
   8  -8   5       13.86       10.19     13.80 o 
  -6  -7   5      444.36      413.72     22.09 o 
  -5  -7   5      604.58      627.39     23.09 o 
  -4  -7   5     1122.36     1079.44     26.82 o 
  -3  -7   5       99.14      123.57     10.51 o 
  -2  -7   5      182.29      194.00     13.38 o 
  -1  -7   5     6218.62     6317.62     44.18 o 
   0  -7   5     3482.84     3678.52     32.23 o 
   1  -7   5      963.59      961.07     53.84 o 
   2  -7   5       48.85       70.80      6.89 o 
   3  -7   5     4325.00     4587.55     34.43 o 
   4  -7   5     1389.78     1341.81     24.13 o 
   5  -7   5      145.62      131.89     28.14 o 
   6  -7   5      461.92      439.82     17.05 o 
   7  -7   5     2845.41     3067.86     52.67 o 
   8  -7   5        0.60       18.48     10.36 o 
  -7  -6   5      164.44      180.08     16.85 o 
  -6  -6   5     1005.81      959.29     27.85 o 
  -5  -6   5      140.75      176.04     13.24 o 
  -4  -6   5     2815.99     2849.00     40.94 o 
  -3  -6   5      248.91      237.29     27.40 o 
  -2  -6   5     1548.52     1611.36     20.96 o 
  -1  -6   5     3867.90     3985.94     33.24 o 
   0  -6   5    10934.87    11845.78     61.69 o 
   1  -6   5       67.19       82.20     20.92 o 
   2  -6   5      724.99      657.74     28.88 o 
   3  -6   5     6422.33     6212.97     41.94 o 
   4  -6   5     3431.63     3670.93     40.90 o 
   5  -6   5      723.30      787.84     20.23 o 
   6  -6   5       21.35       35.46      8.93 o 
   7  -6   5     3007.38     3042.28    126.57 o 
   8  -6   5      331.76      368.67     27.18 o 
   9  -6   5      884.90      957.36     43.32 o 
  -7  -5   5     1019.89     1002.13     70.51 o 
  -6  -5   5      332.54      326.49     17.07 o 
  -5  -5   5        3.87       15.48      7.85 o 
  -4  -5   5     4837.15     4653.99     88.35 o 
  -3  -5   5     1304.31     1332.30     27.82 o 
  -2  -5   5     3362.58     3210.96     33.02 o 
  -1  -5   5      256.83      240.10     20.18 o 
   0  -5   5     9807.48    10218.73     53.61 o 
   1  -5   5       48.26       77.40      7.86 o 
   2  -5   5     1873.43     2050.76    114.79 o 
   3  -5   5     1804.16     1879.48     77.41 o 
   4  -5   5    11009.74    11391.30    139.74 o 
   5  -5   5        5.67        4.40      8.18 o 
   6  -5   5      377.60      398.76     16.49 o 
   7  -5   5     2428.03     2526.83     39.56 o 
   8  -5   5     1404.38     1457.50     48.42 o 
   9  -5   5      264.11      224.69     25.06 o 
  -8  -4   5      100.76      101.21     21.02 o 
  -7  -4   5      957.83      956.93     51.71 o 
  -6  -4   5       13.34       28.94     10.18 o 
  -5  -4   5     1712.44     1629.61     33.98 o 
  -4  -4   5     2704.54     2734.88     48.63 o 
  -3  -4   5     3231.95     3153.76     67.43 o 
  -2  -4   5     2235.55     2331.13     91.11 o 
  -1  -4   5       37.49       48.24      5.14 o 
   0  -4   5     9965.92    10037.12     50.83 o 
   1  -4   5     4646.78     4759.27     77.52 o 
   2  -4   5     1016.24      968.75     19.26 o 
   3  -4   5      620.78      671.38     50.12 o 
   4  -4   5    10577.89    11310.50    100.24 o 
   5  -4   5      142.54      160.26     11.82 o 
   6  -4   5      649.67      608.64     49.69 o 
   7  -4   5     1272.50     1291.00     44.17 o 
   8  -4   5     2349.15     2439.07     64.77 o 
   9  -4   5       11.68       35.47     20.39 o 
  -8  -3   5        0.14        4.04     14.44 o 
  -7  -3   5      590.12      627.98     30.16 o 
  -6  -3   5       31.70       14.52      8.46 o 
  -5  -3   5      686.14      679.29     28.14 o 
  -4  -3   5      261.72      229.90     15.08 o 
  -3  -3   5     4154.29     3969.73     52.03 o 
  -2  -3   5      559.37      615.46     16.88 o 
  -1  -3   5       62.34       57.98     14.87 o 
   0  -3   5    13933.77    15371.97     68.14 o 
   1  -3   5    21355.16    21548.34    149.30 o 
   2  -3   5        6.58       15.66     15.40 o 
   3  -3   5        6.94        4.93      6.27 o 
   4  -3   5     6169.77     6677.28     90.36 o 
   5  -3   5      461.92      451.65     29.63 o 
   6  -3   5      473.20      481.66     27.18 o 
   7  -3   5        9.32       22.09     14.65 o 
   8  -3   5     2014.09     2073.58     60.53 o 
  -9  -2   5        2.12        1.91     15.72 o 
  -8  -2   5      116.53      112.56     17.20 o 
  -7  -2   5      776.77      747.12     31.64 o 
  -6  -2   5      611.48      628.62     26.55 o 
  -5  -2   5       30.53       45.23     12.32 o 
  -4  -2   5      145.87      183.49     14.44 o 
  -3  -2   5     3283.01     3335.06     49.27 o 
  -2  -2   5      651.93      477.83     18.05 o 
  -1  -2   5       77.27       55.42      8.92 o 
   0  -2   5     1960.57     1923.70     28.78 o 
   1  -2   5     6760.82     7120.04    150.15 o 
   2  -2   5      202.50      192.01     10.29 o 
   3  -2   5      505.78      440.08     14.33 o 
   4  -2   5     3646.79     3471.02    113.94 o 
   5  -2   5     1020.45     1049.78     23.24 o 
   6  -2   5       65.39       81.13     15.50 o 
   7  -2   5       69.69       31.01     17.20 o 
   8  -2   5     1526.57     1509.53     53.30 o 
  -9  -1   5       52.27       52.67     16.14 o 
  -8  -1   5      367.82      351.05     24.85 o 
  -7  -1   5      136.93      150.78     17.63 o 
  -6  -1   5      557.08      563.42     25.91 o 
  -5  -1   5      249.15      208.12     16.35 o 
  -4  -1   5      556.37      496.52     19.96 o 
  -3  -1   5      278.04      246.77     14.23 o 
  -2  -1   5      889.65      842.90     24.00 o 
  -1  -1   5       46.26       46.08      9.98 o 
   0  -1   5     1139.59     1470.03     20.60 o 
   1  -1   5     3548.46     3220.18     25.65 o 
   2  -1   5      442.55      475.05     16.03 o 
   3  -1   5      178.60      198.87     11.47 o 
   4  -1   5      361.62      385.43     15.67 o 
   5  -1   5     2067.41     2103.31     52.24 o 
   6  -1   5      510.84      434.51     26.33 o 
   7  -1   5      106.98      139.53     20.18 o 
   8  -1   5      600.14      642.84     36.10 o 
  -9   0   5      181.52      133.58     17.84 o 
  -8   0   5       44.60       46.72     13.80 o 
  -7   0   5       33.82       26.33     13.17 o 
  -6   0   5        5.56        7.65      9.77 o 
  -5   0   5      824.43      837.16     26.97 o 
  -4   0   5      206.39      178.82     14.02 o 
  -3   0   5       30.75       20.81      9.13 o 
  -2   0   5      722.09      665.99     21.66 o 
  -1   0   5        7.73       -9.56     10.62 o 
   0   0   5     2384.96     2382.79     28.67 o 
   1   0   5     1216.00     1224.95     20.18 o 
   2   0   5      848.82      820.81     16.99 o 
   3   0   5     2256.40     2327.58     29.94 o 
   4   0   5      601.13      554.29     28.25 o 
   5   0   5      347.04      360.39     24.00 o 
   6   0   5      130.40      151.63     18.90 o 
   7   0   5      209.13      190.71     21.24 o 
  -9   1   5        1.70      -16.56     11.04 o 
  -8   1   5      630.96      557.68     29.31 o 
  -7   1   5      613.69      665.36     28.46 o 
  -6   1   5       48.80       49.69     12.53 o 
  -5   1   5       19.69       15.72      8.28 o 
  -4   1   5     2876.43     2701.56     43.54 o 
  -3   1   5      300.90      397.98     17.84 o 
  -2   1   5      227.66      210.67     14.87 o 
  -1   1   5        1.12        7.86      6.37 o 
   0   1   5     2565.91     2447.99     30.37 o 
   1   1   5      214.32      191.77     10.83 o 
   2   1   5       11.82       21.45      7.43 o 
   3   1   5     1869.34     1746.32     28.25 o 
   4   1   5      987.25      923.38     35.47 o 
   5   1   5      494.78      479.32     29.09 o 
   6   1   5       39.11       40.99     15.93 o 
   7   1   5      264.85      291.16     26.76 o 
  -9   2   5      479.10      488.45     28.67 o 
  -8   2   5      115.83      159.91     18.26 o 
  -7   2   5      668.73      709.53     28.67 o 
  -6   2   5      201.91      167.77     15.29 o 
  -5   2   5      856.24      717.81     24.21 o 
  -4   2   5     2403.41     2117.54     38.65 o 
  -3   2   5     1640.17     1564.95     25.91 o 
  -2   2   5      424.95      426.86     14.65 o 
  -1   2   5      116.72       82.61      8.92 o 
   0   2   5     4186.74     4011.03     42.47 o 
   1   2   5     1678.88     1656.27     27.40 o 
   2   2   5      910.27      860.52     21.02 o 
   3   2   5      661.51      656.22     19.96 o 
   4   2   5     1933.74     1790.92     49.06 o 
   5   2   5      114.57       87.92     16.56 o 
   6   2   5       11.64       49.48     15.29 o 
  -9   3   5      478.76      549.83     29.52 o 
  -8   3   5      148.94      136.98     17.20 o 
  -7   3   5      938.67      955.24     31.64 o 
  -6   3   5       62.00       44.60     10.83 o 
  -5   3   5     1836.01     1727.21     37.16 o 
  -4   3   5      167.97      163.31     11.26 o 
  -3   3   5     6873.19     6861.68     59.25 o 
  -2   3   5       12.29       21.24      9.13 o 
  -1   3   5      891.07      837.80     20.18 o 
   0   3   5     2182.16     2099.06     32.07 o 
   1   3   5     2574.17     2511.06     36.32 o 
   2   3   5        9.13        7.22      8.92 o 
   3   3   5       47.05       67.75     11.04 o 
   4   3   5     1886.88     1814.91     50.33 o 
   5   3   5      695.23      711.65     35.68 o 
   6   3   5      360.78      381.42     28.88 o 
  -9   4   5       24.92       13.38     12.74 o 
  -8   4   5      325.13      270.77     20.60 o 
  -7   4   5      400.93      398.41     21.45 o 
  -6   4   5     3062.97     3059.83     42.69 o 
  -5   4   5      510.76      529.23     18.05 o 
  -4   4   5      804.86      830.79     21.66 o 
  -3   4   5     4816.43     4777.48     68.81 o 
  -2   4   5      404.41      368.89     15.93 o 
  -1   4   5     2922.67     2825.80     38.44 o 
   0   4   5       30.08       12.74      9.77 o 
   1   4   5     2495.54     2448.41     37.59 o 
   2   4   5       10.79       19.11      9.98 o 
   3   4   5      360.03      413.06     18.90 o 
   4   4   5      771.63      770.27     35.89 o 
   5   4   5     1784.94     1888.82     57.55 o 
  -9   5   5      102.72      105.55     19.54 o 
  -8   5   5      806.34      914.47     44.60 o 
  -7   5   5        5.53       11.68     14.02 o 
  -6   5   5     1342.69     1333.47     49.27 o 
  -5   5   5       13.41       22.30     14.44 o 
  -4   5   5     1689.33     1778.81     52.88 o 
  -3   5   5     1247.26     1288.02     43.96 o 
  -2   5   5     2050.43     1969.52     52.03 o 
  -1   5   5      790.15      807.22     36.53 o 
   0   5   5     1055.00      960.12     38.44 o 
   1   5   5     2550.48     2406.15     60.53 o 
   2   5   5      788.11      649.85     34.83 o 
   3   5   5      273.23      257.60     26.76 o 
  -9   6   5      660.78      663.44     40.99 o 
  -8   6   5      575.83      608.02     38.01 o 
  -7   6   5      298.02      374.83     29.52 o 
  -6   6   5      854.62      916.80     42.47 o 
  -5   6   5      102.95      112.56     19.96 o 
  -4   6   5     1561.01     1473.64     50.76 o 
  -3   6   5       90.15       86.22     19.33 o 
  -2   6   5     2379.42     2462.64     64.14 o 
  -1   6   5      342.75      345.53     28.25 o 
   0   6   5      625.11      653.67     36.53 o 
   1   6   5      665.64      640.72     36.53 o 
   2   6   5     1432.40     1297.58     49.48 o 
   3   6   5       78.47      110.01     24.63 o 
  -8   7   5       54.84       60.95     18.48 o 
  -7   7   5      369.61      433.87     32.49 o 
  -6   7   5      672.39      737.99     39.93 o 
  -5   7   5      871.94      919.14     44.60 o 
  -4   7   5      162.70      184.12     24.42 o 
  -3   7   5       23.52       10.41     19.11 o 
  -2   7   5      560.23      554.92     35.25 o 
  -1   7   5      491.36      395.86     30.16 o 
   0   7   5      598.14      542.82     35.89 o 
   1   7   5        5.54       22.94     20.81 o 
  -7   8   5       65.42      121.26     21.45 o 
  -6   8   5       38.29       18.90     17.63 o 
  -5   8   5      877.39      938.04     45.66 o 
  -4   8   5       30.79       38.65     21.45 o 
  -3   8   5       59.14       29.52     19.33 o 
  -2   8   5      241.60      199.42     26.33 o 
  -1   8   5      213.98      217.68     28.67 o 
   0   8   5      123.15      192.41     29.94 o 
  -4   9   5        8.47       18.90     23.15 o 
   0 -12   6       11.63       14.87     17.41 o 
   1 -12   6       12.66       10.41     17.63 o 
   2 -12   6       51.38      103.21     19.11 o 
   3 -12   6       93.66       90.68     17.84 o 
   4 -12   6        1.57        2.12     14.23 o 
   5 -12   6      307.89      280.97     26.76 o 
  -2 -11   6      446.28      385.66     29.09 o 
  -1 -11   6        1.08        2.97     16.14 o 
   0 -11   6      222.86      227.45     23.79 o 
   1 -11   6        7.21        9.56      9.77 o 
   2 -11   6      327.74      324.50     25.06 o 
   3 -11   6       65.13       73.27     16.56 o 
   4 -11   6      351.51      309.42     25.70 o 
   5 -11   6      712.38      613.75     33.55 o 
   6 -11   6      233.97      259.30     23.36 o 
  -3 -10   6       77.09       83.04     19.11 o 
  -2 -10   6      279.94      285.64     25.48 o 
  -1 -10   6      209.65      297.96     25.48 o 
   0 -10   6       55.37       65.62     11.04 o 
   1 -10   6       26.22       32.92      9.98 o 
   2 -10   6      833.51      794.26     22.94 o 
   3 -10   6      112.07      114.68     17.20 o 
   4 -10   6      713.83      709.95     33.77 o 
   5 -10   6      481.33      458.72     28.03 o 
   6 -10   6      701.12      688.08     34.62 o 
   7 -10   6       25.85       52.24     14.65 o 
  -4  -9   6        1.13       -6.58     15.29 o 
  -3  -9   6      523.99      551.52     32.92 o 
  -2  -9   6      463.33      556.20     30.79 o 
  -1  -9   6      783.48      797.87     22.09 o 
   0  -9   6     1314.75     1363.84     28.25 o 
   1  -9   6       15.86        6.16      8.71 o 
   2  -9   6      944.78      962.25     23.36 o 
   3  -9   6     1553.13     1460.04     43.75 o 
   4  -9   6      700.93      759.86     33.34 o 
   5  -9   6       99.78       94.93     16.99 o 
   6  -9   6     1350.90     1341.75     45.45 o 
   7  -9   6       31.73       56.49     15.29 o 
   8  -9   6      373.11      343.19     26.76 o 
  -5  -8   6     1567.14     1542.44     52.67 o 
  -4  -8   6      156.00      184.34     20.81 o 
  -3  -8   6     1370.22     1326.46     43.96 o 
  -2  -8   6      122.30      107.25     16.99 o 
  -1  -8   6     5261.88     5371.69     53.73 o 
   0  -8   6       32.93       42.26      8.71 o 
   1  -8   6      778.89      855.85     21.02 o 
   2  -8   6     1126.50     1175.47     23.36 o 
   3  -8   6      901.73      763.26     30.37 o 
   4  -8   6      306.81      211.10     18.90 o 
   5  -8   6      852.70      882.40     35.04 o 
   6  -8   6     1589.11     1519.51     46.08 o 
   7  -8   6      445.40      454.90     27.82 o 
   8  -8   6      269.25      236.79     23.15 o 
  -6  -7   6      518.78      588.95     23.70 o 
  -5  -7   6      509.19      535.16     21.43 o 
  -4  -7   6     1453.11     1572.86     31.78 o 
  -3  -7   6      529.57      591.77     21.98 o 
  -2  -7   6      628.37      596.73     36.74 o 
  -1  -7   6     6960.65     7201.72     49.00 o 
   0  -7   6     1826.74     1814.03     22.98 o 
   1  -7   6     2254.83     2149.91    122.33 o 
   2  -7   6     1240.40     1155.24     17.75 o 
   3  -7   6     3577.65     3974.56     67.64 o 
   4  -7   6      106.91      169.26     16.78 o 
   5  -7   6     3518.02     3369.80     43.65 o 
   6  -7   6      307.31      300.35     17.63 o 
   7  -7   6     1614.46     1671.14     34.31 o 
   8  -7   6       12.07       40.52     11.46 o 
  -7  -6   6      290.95      326.96     39.71 o 
  -6  -6   6      267.67      236.27     15.84 o 
  -5  -6   6      398.91      424.65     23.15 o 
  -4  -6   6     3329.61     3449.95     45.08 o 
  -3  -6   6        0.47      -12.61      9.66 o 
  -2  -6   6     1463.04     1454.72     21.14 o 
  -1  -6   6     1431.61     1423.49     19.88 o 
   0  -6   6     6779.54     7017.92     45.15 o 
   1  -6   6      672.05      721.01     13.82 o 
   2  -6   6     2570.16     2348.64     69.66 o 
   3  -6   6     3423.02     3150.38     39.36 o 
   4  -6   6      722.42      836.31     25.80 o 
   5  -6   6     2673.14     2776.43     70.72 o 
   6  -6   6      119.89      140.52     22.41 o 
   7  -6   6     1924.82     1813.54     35.06 o 
   8  -6   6        2.11       29.73     18.48 o 
  -7  -5   6      685.91      660.46     24.24 o 
  -6  -5   6        0.86       -2.29      8.48 o 
  -5  -5   6       81.22      103.42     13.38 o 
  -4  -5   6     2443.36     2470.65     36.61 o 
  -3  -5   6      280.22      277.12     10.29 o 
  -2  -5   6      337.90      314.96     17.63 o 
  -1  -5   6       16.41        4.70     10.94 o 
   0  -5   6     3052.29     2972.67     26.59 o 
   1  -5   6        0.30        5.38      4.85 o 
   2  -5   6     1848.33     1943.87     29.41 o 
   3  -5   6      566.95      607.50     18.09 o 
   4  -5   6     2466.00     2247.59    142.61 o 
   5  -5   6      361.50      277.96     18.26 o 
   6  -5   6      170.21      176.62     13.09 o 
   7  -5   6     2145.44     2096.09     55.64 o 
   8  -5   6      872.34     1017.68     44.39 o 
  -8  -4   6       70.31       88.35     18.48 o 
  -7  -4   6       99.37       87.71     17.20 o 
  -6  -4   6       28.94       34.20      9.79 o 
  -5  -4   6        1.28       11.26     13.91 o 
  -4  -4   6     1116.30     1115.84     35.47 o 
  -3  -4   6      221.08      224.89     11.62 o 
  -2  -4   6      101.52       99.14      7.65 o 
  -1  -4   6       59.86       72.49      6.20 o 
   0  -4   6     1503.20     1399.89     66.58 o 
   1  -4   6     2829.37     2760.49     34.12 o 
   2  -4   6       52.19       68.08     20.39 o 
   3  -4   6      427.44      361.54     14.76 o 
   4  -4   6     1376.22     1289.79    139.63 o 
   5  -4   6       36.08       43.82     17.73 o 
   6  -4   6      122.25      111.37     11.45 o 
   7  -4   6      167.92      196.65     22.51 o 
   8  -4   6      380.73      354.66     30.37 o 
  -8  -3   6      177.43      192.83     21.24 o 
  -7  -3   6      193.49      162.25     18.90 o 
  -6  -3   6       35.42       39.50     13.59 o 
  -5  -3   6     1264.40     1203.08     35.68 o 
  -4  -3   6      456.69      405.41     19.96 o 
  -3  -3   6       48.67       56.07     11.04 o 
  -2  -3   6      389.09      392.88     19.11 o 
  -1  -3   6     2448.96     2450.97     46.08 o 
   0  -3   6      205.84      250.09     11.97 o 
   1  -3   6       49.66       84.43      8.83 o 
   2  -3   6      416.22      365.27     16.78 o 
   3  -3   6     1117.67     1061.59     22.82 o 
   4  -3   6      292.37      295.01     16.78 o 
   5  -3   6      122.35      141.98     11.99 o 
   6  -3   6        3.55       12.11     15.29 o 
   7  -3   6        5.16       23.15     16.35 o 
   8  -3   6      255.21      292.43     28.67 o 
  -9  -2   6      453.32      490.36     29.52 o 
  -8  -2   6      267.87      275.23     22.30 o 
  -7  -2   6       10.69        0.85     10.83 o 
  -6  -2   6       33.49       24.85     11.26 o 
  -5  -2   6     3088.07     3003.12     54.37 o 
  -4  -2   6     2086.08     2129.65     43.32 o 
  -3  -2   6      413.93      483.99     20.81 o 
  -2  -2   6       27.90       25.06      8.92 o 
  -1  -2   6       48.18       44.17     10.83 o 
   0  -2   6     2081.96     1965.96     30.46 o 
   1  -2   6     1732.94     1710.68     43.85 o 
   2  -2   6      381.30      338.56     15.61 o 
   3  -2   6     2485.28     2417.91     34.98 o 
   4  -2   6       21.94       24.37      9.64 o 
   5  -2   6       40.18       48.57     19.86 o 
   6  -2   6      595.50      636.47     33.98 o 
   7  -2   6      469.80      457.23     31.64 o 
   8  -2   6        2.04       25.06     19.33 o 
  -9  -1   6      164.38      205.15     21.02 o 
  -8  -1   6     1010.01     1046.13     39.29 o 
  -7  -1   6        1.24       19.96     13.38 o 
  -6  -1   6      580.30      595.06     26.55 o 
  -5  -1   6     1590.78     1463.44     37.59 o 
  -4  -1   6     4324.29     3751.73     56.07 o 
  -3  -1   6      333.19      345.10     18.90 o 
  -2  -1   6      156.82      213.64     15.08 o 
  -1  -1   6     2371.54     2188.26     45.02 o 
   0  -1   6     2741.74     2999.09     32.92 o 
   1  -1   6      739.21      753.49     15.93 o 
   2  -1   6       23.91       19.33      6.37 o 
   3  -1   6     4954.35     4956.36     53.59 o 
   4  -1   6     1445.15     1466.60     83.57 o 
   5  -1   6      201.82      206.00     21.66 o 
   6  -1   6       33.05       42.90     14.87 o 
   7  -1   6      836.96      843.96     40.99 o 
  -9   0   6       27.17       28.88     12.74 o 
  -8   0   6     2426.27     2526.78     59.04 o 
  -7   0   6      162.21      156.09     17.84 o 
  -6   0   6      548.63      536.02     24.63 o 
  -5   0   6      691.69      657.71     25.06 o 
  -4   0   6     6335.51     6166.16     76.67 o 
  -3   0   6        0.26        8.28      8.71 o 
  -2   0   6     1878.16     2078.25     42.69 o 
  -1   0   6     1064.87     1068.43     21.45 o 
   0   0   6     6232.64     6429.29     53.09 o 
   1   0   6      130.61      130.18     10.19 o 
   2   0   6       34.29       39.93      8.49 o 
   3   0   6     4074.34     4028.87     70.29 o 
   4   0   6      893.26      862.01     34.40 o 
   5   0   6      131.77      139.10     20.18 o 
   6   0   6      163.48      144.84     20.39 o 
   7   0   6     1002.45      891.95     43.32 o 
  -9   1   6      318.20      333.63     24.85 o 
  -8   1   6     2120.76     2115.84     53.09 o 
  -7   1   6      608.24      546.64     26.55 o 
  -6   1   6      484.63      484.20     24.00 o 
  -5   1   6      256.49      205.36     15.72 o 
  -4   1   6     7627.80     7672.50     86.43 o 
  -3   1   6     1286.78     1082.66     30.79 o 
  -2   1   6     2621.85     2479.21     33.98 o 
  -1   1   6     1150.78     1257.23     24.63 o 
   0   1   6     7396.38     7546.36     61.59 o 
   1   1   6       33.25       41.20      9.56 o 
   2   1   6     1605.72     1552.85     27.40 o 
   3   1   6     2311.31     2032.17     50.97 o 
   4   1   6     2156.43     2262.17     57.34 o 
   5   1   6      111.84      142.71     19.11 o 
   6   1   6      444.82      458.08     31.43 o 
  -9   2   6      800.48      810.83     35.04 o 
  -8   2   6      500.39      463.82     26.33 o 
  -7   2   6     1205.60     1150.41     36.10 o 
  -6   2   6      153.08      133.79     14.87 o 
  -5   2   6     1800.67     1634.40     38.01 o 
  -4   2   6     3339.51     3323.59     54.15 o 
  -3   2   6     6941.95     7072.56     62.65 o 
  -2   2   6     1205.17     1195.64     25.06 o 
  -1   2   6      396.63      446.40     16.35 o 
   0   2   6     5823.00     5756.50     55.85 o 
   1   2   6     2194.09     2157.68     33.55 o 
   2   2   6     2407.31     2268.11     35.47 o 
   3   2   6      107.98      113.41     17.63 o 
   4   2   6     2725.65     2732.14     64.14 o 
   5   2   6       34.10       35.68     14.23 o 
  -9   3   6      301.80      300.50     23.15 o 
  -8   3   6        0.20      -18.16     12.11 o 
  -7   3   6     2728.07     2534.64     51.82 o 
  -6   3   6      430.55      448.95     23.15 o 
  -5   3   6      559.77      514.36     18.48 o 
  -4   3   6      317.15      307.94     15.29 o 
  -3   3   6     7764.26     7990.85     70.08 o 
  -2   3   6      319.03      329.81     15.08 o 
  -1   3   6      414.76      409.45     16.56 o 
   0   3   6     1773.73     1687.07     30.58 o 
   1   3   6     2715.55     2424.84     37.59 o 
   2   3   6      687.08      642.21     21.45 o 
   3   3   6      385.71      329.39     24.85 o 
   4   3   6     2465.76     2227.76     59.25 o 
   5   3   6      314.02      298.17     26.33 o 
  -7   4   6     1463.86     1608.70     54.15 o 
  -6   4   6     1394.20     1408.44     30.58 o 
  -5   4   6      188.22      231.70     14.44 o 
  -4   4   6       85.67      128.70     12.53 o 
  -3   4   6     3346.39     3532.78     57.76 o 
  -2   4   6      486.74      483.35     18.26 o 
  -1   4   6      684.49      657.50     21.45 o 
   0   4   6       31.29       19.54     10.83 o 
   1   4   6     1480.07     1538.20     32.28 o 
   2   4   6       10.01        7.43     10.41 o 
   3   4   6      485.19      601.43     31.86 o 
   4   4   6      969.00     1056.97     43.11 o 
  -9   5   6      482.00      519.46     37.38 o 
  -8   5   6      205.37      257.18     26.55 o 
  -7   5   6      216.96      283.94     27.40 o 
  -6   5   6      568.35      560.02     35.47 o 
  -5   5   6        7.06       14.23     16.99 o 
  -4   5   6      364.08      368.67     27.18 o 
  -3   5   6      287.05      311.76     24.85 o 
  -2   5   6     1070.10     1048.26     41.62 o 
  -1   5   6       28.39        7.43     15.08 o 
   0   5   6      113.45       96.63     18.69 o 
   1   5   6      931.00     1051.66     43.32 o 
   2   5   6      277.33      285.21     27.18 o 
  -8   6   6       52.15       62.86     17.84 o 
  -7   6   6       38.50       53.09     16.99 o 
  -6   6   6       98.17       97.90     20.81 o 
  -5   6   6      186.43      201.75     23.79 o 
  -4   6   6        2.62       14.23     15.50 o 
  -3   6   6       10.09       36.53     18.05 o 
  -2   6   6     1139.27     1044.22     43.75 o 
  -1   6   6       35.11       43.54     21.45 o 
   0   6   6        8.79      -12.74     18.48 o 
   1   6   6      154.13      155.67     26.12 o 
   2   6   6      241.65      213.64     27.61 o 
  -7   7   6      156.88      242.10     26.97 o 
  -6   7   6      123.87      118.29     21.66 o 
  -5   7   6       35.00       32.28     17.41 o 
  -4   7   6      492.40      608.86     37.16 o 
  -3   7   6        1.18       -4.88     19.33 o 
  -2   7   6       73.44       99.39     21.66 o 
  -1   7   6      118.73      148.87     25.27 o 
   0   7   6       29.49       13.17     20.18 o 
  -5   8   6        4.79      -13.38     16.14 o 
  -4   8   6      139.29      169.05     26.76 o 
  -3   8   6      181.13      214.28     29.31 o 
  -2   8   6        2.15       -8.28     20.60 o 
   0 -12   7      139.58      115.32     19.96 o 
   1 -12   7      956.90      931.03     40.14 o 
   2 -12   7      374.46      291.80     25.70 o 
   3 -12   7      538.13      450.01     29.31 o 
   4 -12   7       34.35       28.88     14.65 o 
   5 -12   7      817.57      706.98     38.44 o 
  -2 -11   7      631.34      728.64     36.95 o 
  -1 -11   7       10.07        7.43     15.50 o 
   0 -11   7      178.52      168.83     19.75 o 
   1 -11   7      646.94      685.96     33.13 o 
   2 -11   7     1014.68      996.44     40.14 o 
   3 -11   7      361.29      352.11     26.33 o 
   4 -11   7      379.30      361.03     26.33 o 
   5 -11   7     1119.78     1233.66     46.51 o 
   6 -11   7      344.50      326.63     26.55 o 
  -3 -10   7       63.16       86.01     18.48 o 
  -2 -10   7     1404.22     1423.73     48.42 o 
  -1 -10   7      243.34      268.86     22.51 o 
   0 -10   7      481.81      464.67     18.90 o 
   1 -10   7       29.65       17.84     13.59 o 
   2 -10   7     1505.30     1455.37     45.66 o 
   3 -10   7       12.25        8.28     13.80 o 
   4 -10   7      626.11      593.36     31.01 o 
   5 -10   7      228.61      214.92     20.81 o 
   6 -10   7     1068.82     1013.64     41.62 o 
   7 -10   7       97.80       60.31     16.14 o 
  -4  -9   7      225.92      261.85     25.06 o 
  -3  -9   7      515.81      521.58     31.22 o 
  -2  -9   7      382.51      464.24     27.18 o 
  -1  -9   7      928.33      972.02     24.85 o 
   0  -9   7      800.27      810.83     22.30 o 
   1  -9   7       12.22       31.43      8.92 o 
   2  -9   7      884.23      828.46     33.55 o 
   3  -9   7       97.80      137.83     18.26 o 
   4  -9   7      712.52      768.35     33.98 o 
   5  -9   7       33.19       17.84     13.80 o 
   6  -9   7     1766.27     1699.81     52.88 o 
   7  -9   7        0.33       -2.55     12.53 o 
  -5  -8   7      239.39      247.07     45.02 o 
  -4  -8   7       45.71       55.48     13.59 o 
  -3  -8   7        1.53       26.32     12.95 o 
  -2  -8   7      109.88      124.01     17.95 o 
  -1  -8   7     2042.66     2091.71     27.49 o 
   0  -8   7        0.04       14.23      7.11 o 
   1  -8   7      705.86      743.30     19.33 o 
   2  -8   7      653.72      694.66     29.94 o 
   3  -8   7     1619.96     1537.35     45.02 o 
   4  -8   7       64.36       47.36     14.65 o 
   5  -8   7      327.90      353.38     24.42 o 
   6  -8   7      996.19     1038.06     40.78 o 
   7  -8   7       46.61       37.16     13.80 o 
   8  -8   7       30.35       11.26     14.44 o 
  -6  -7   7        9.80        8.88     10.81 o 
  -5  -7   7      793.28      793.09     25.01 o 
  -4  -7   7      504.73      527.27     19.74 o 
  -3  -7   7       15.81       15.46      9.81 o 
  -2  -7   7       24.37       33.10     17.10 o 
  -1  -7   7      327.27      340.20     17.63 o 
   0  -7   7      318.95      327.45     15.93 o 
   1  -7   7       59.03       47.45      7.59 o 
   2  -7   7      290.84      236.62     34.09 o 
   3  -7   7      320.12      354.51     15.15 o 
   4  -7   7       75.15       49.11      9.68 o 
   5  -7   7       78.55       69.37     10.44 o 
   6  -7   7      123.59      143.07     13.19 o 
   7  -7   7      364.83      420.72     19.70 o 
   8  -7   7      113.17      131.46     22.30 o 
  -7  -6   7      309.40      341.17     18.99 o 
  -6  -6   7       53.05       59.89     11.48 o 
  -5  -6   7      761.90      759.40     23.48 o 
  -4  -6   7      412.84      423.87     18.26 o 
  -3  -6   7      129.80      132.81     17.84 o 
  -2  -6   7      153.28      151.35     11.47 o 
  -1  -6   7       73.40       78.49      7.96 o 
   0  -6   7        1.05       15.81     24.53 o 
   1  -6   7      422.49      421.83     24.85 o 
   2  -6   7       22.18       40.61     11.36 o 
   3  -6   7     1195.73     1052.85     25.38 o 
   4  -6   7      140.56      151.71     26.23 o 
   5  -6   7       55.97       80.87     10.93 o 
   6  -6   7        9.21        9.13      9.31 o 
   7  -6   7       78.45      102.15     38.86 o 
   8  -6   7      159.84      110.43     23.15 o 
  -7  -5   7      111.62       90.85     12.36 o 
  -6  -5   7      114.87      120.94     12.23 o 
  -5  -5   7      315.78      299.05     15.24 o 
  -4  -5   7        5.50       -2.65      8.26 o 
  -3  -5   7       71.78       55.49      7.91 o 
  -2  -5   7      676.73      644.37     14.96 o 
  -1  -5   7       48.23       64.32      7.16 o 
   0  -5   7       19.76       20.81      5.83 o 
   1  -5   7      219.55      221.04     12.54 o 
   2  -5   7     1505.28     1428.20     27.45 o 
   3  -5   7      288.33      277.86     14.09 o 
   4  -5   7        4.62       -3.97     11.79 o 
   5  -5   7      355.75      379.50     16.53 o 
   6  -5   7       62.33       80.55     11.45 o 
   7  -5   7       35.37       87.71     19.33 o 
   8  -5   7        3.83       73.48     21.66 o 
  -8  -4   7        8.91       11.26     15.08 o 
  -7  -4   7      202.10      238.28     22.09 o 
  -6  -4   7     1427.06     1307.35     41.41 o 
  -5  -4   7      781.63      749.67     30.58 o 
  -4  -4   7      133.15      130.32     10.82 o 
  -3  -4   7      157.31      137.22     26.65 o 
  -2  -4   7     1979.47     1882.81     24.24 o 
  -1  -4   7     1472.69     1528.49     27.78 o 
   0  -4   7        2.40       17.84      8.46 o 
   1  -4   7      125.96      119.41     22.72 o 
   2  -4   7     3378.55     3203.18     60.74 o 
   3  -4   7      512.62      445.52     19.86 o 
   4  -4   7      193.56      227.34     14.21 o 
   5  -4   7       24.73       28.77      9.98 o 
   6  -4   7      104.05      107.64     15.08 o 
   7  -4   7       60.34       42.26     18.69 o 
   8  -4   7      128.34      137.62     22.94 o 
  -8  -3   7      767.15      802.33     36.95 o 
  -7  -3   7     1128.97     1128.32     40.56 o 
  -6  -3   7      224.10      193.89     19.75 o 
  -5  -3   7     4509.90     4539.83     72.84 o 
  -4  -3   7        4.23       32.49     12.53 o 
  -3  -3   7      263.78      205.15     16.99 o 
  -2  -3   7     3245.48     3247.77     56.49 o 
  -1  -3   7     4078.34     3962.10     44.75 o 
   0  -3   7      944.40      856.16     21.83 o 
   1  -3   7     1096.92     1089.21     24.81 o 
   2  -3   7     3142.06     3061.93     41.28 o 
   3  -3   7      754.63      728.47     24.32 o 
   4  -3   7     1302.39     1230.47     77.52 o 
   5  -3   7       67.33       62.42     15.61 o 
   6  -3   7     1112.69     1062.06     43.54 o 
   7  -3   7      122.76      124.45     20.39 o 
  -9  -2   7      371.54      410.94     27.61 o 
  -8  -2   7     1326.09     1349.40     45.66 o 
  -7  -2   7      879.14      783.65     33.34 o 
  -6  -2   7      183.68      195.17     18.90 o 
  -5  -2   7     5632.71     5196.69     75.60 o 
  -4  -2   7     1547.18     1447.94     38.86 o 
  -3  -2   7     2640.35     2502.14     48.63 o 
  -2  -2   7      731.04      749.03     27.40 o 
  -1  -2   7    15476.37    16016.31    148.02 o 
   0  -2   7      348.87      388.85     25.48 o 
   1  -2   7     5767.66     5692.87     78.05 o 
   2  -2   7      688.99      614.14     85.05 o 
   3  -2   7     1888.13     1758.86     58.30 o 
   4  -2   7      200.16      174.80     14.33 o 
   5  -2   7      340.43      368.25     25.91 o 
   6  -2   7      858.91      934.64     40.99 o 
   7  -2   7      817.24      800.42     40.14 o 
  -9  -1   7      217.66      227.66     21.24 o 
  -8  -1   7     2466.57     2360.28     58.19 o 
  -7  -1   7        0.62       18.90     13.17 o 
  -6  -1   7      683.57      603.56     28.25 o 
  -5  -1   7      907.16      770.27     27.82 o 
  -4  -1   7     8045.38     7533.83     88.56 o 
  -3  -1   7      965.63      846.29     29.52 o 
  -2  -1   7      683.72      682.34     27.82 o 
  -1  -1   7    11062.34    11627.90    124.02 o 
   0  -1   7     1296.87     1221.76     22.30 o 
   1  -1   7     4042.30     3985.76     42.47 o 
   2  -1   7       99.52       64.99     15.08 o 
   3  -1   7     6723.45     6132.61     91.32 o 
   4  -1   7        8.83       17.20     13.80 o 
   5  -1   7     1274.79     1164.42     45.02 o 
   6  -1   7      286.29      299.65     26.55 o 
   7  -1   7     1339.99     1320.30     51.82 o 
  -9   0   7       30.81       -5.52     12.11 o 
  -8   0   7     2208.44     2125.40     55.22 o 
  -7   0   7      238.99      257.82     20.39 o 
  -6   0   7      180.78      157.37     16.78 o 
  -5   0   7      343.74      332.36     20.60 o 
  -3   0   7       51.67       84.52     14.65 o 
  -2   0   7     2092.51     1966.12     45.23 o 
  -1   0   7     4431.20     4401.16     46.93 o 
   0   0   7     4196.71     4378.86     46.08 o 
   1   0   7     1098.57     1105.39     27.18 o 
   2   0   7     3776.41     3584.59     67.96 o 
   3   0   7     3847.62     3584.59     70.51 o 
   4   0   7     1665.89     1481.71     47.36 o 
   5   0   7      754.44      761.56     36.95 o 
   6   0   7        4.79       -2.12     13.59 o 
  -9   1   7       44.14       35.25     14.02 o 
  -8   1   7      941.69      860.95     35.25 o 
  -7   1   7      468.83      420.28     24.21 o 
  -6   1   7      400.17      372.92     22.51 o 
  -5   1   7       10.28        8.92     12.53 o 
  -4   1   7     3124.39     2866.57     53.30 o 
  -3   1   7     1244.50     1079.26     33.98 o 
  -2   1   7      439.22      440.46     17.20 o 
  -1   1   7     2050.01     2151.73     33.77 o 
   0   1   7     2517.94     2457.12     35.25 o 
   1   1   7      115.66      136.13     11.89 o 
   2   1   7     1113.12     1026.38     37.59 o 
   3   1   7      738.75      709.74     32.92 o 
   4   1   7     1583.22     1589.16     51.39 o 
   5   1   7      333.99      333.21     27.40 o 
   6   1   7      124.90      102.57     19.54 o 
  -9   2   7       22.01       37.59     15.29 o 
  -8   2   7      186.78      129.12     17.84 o 
  -7   2   7     1034.63     1025.32     36.95 o 
  -6   2   7       46.20       49.06     13.17 o 
  -5   2   7       63.05       81.13     14.65 o 
  -4   2   7     1435.23     1323.07     48.42 o 
  -3   2   7     1313.06     1322.00     28.46 o 
  -2   2   7       58.80       73.06     11.26 o 
  -1   2   7      535.87      514.78     18.26 o 
   0   2   7     1593.07     1648.42     31.22 o 
   1   2   7      683.95      653.04     21.02 o 
   2   2   7      450.29      441.09     27.40 o 
   3   2   7      140.47      113.62     18.90 o 
   4   2   7     1453.20     1389.96     49.27 o 
   5   2   7        6.80        7.01     15.50 o 
  -9   3   7       60.25       48.21     14.65 o 
  -8   3   7        2.38       23.79     13.80 o 
  -7   3   7     1970.38     1887.33     47.15 o 
  -6   3   7      118.16      138.47     18.26 o 
  -5   3   7      295.10      320.47     16.35 o 
  -4   3   7      349.07      326.20     16.56 o 
  -3   3   7      579.78      595.91     20.81 o 
  -2   3   7        4.85       10.19     10.41 o 
  -1   3   7       33.09       49.27     11.26 o 
   0   3   7      470.46      455.32     18.90 o 
   1   3   7        5.26        8.28     10.62 o 
   2   3   7       14.80       -2.12     14.23 o 
   3   3   7       34.26       10.62     16.56 o 
   4   3   7      574.75      520.31     32.28 o 
  -8   4   7        1.22       21.02     15.93 o 
  -7   4   7       17.96       20.60     18.48 o 
  -6   4   7      151.84      184.76     23.79 o 
  -5   4   7      303.46      311.12     26.33 o 
  -4   4   7      112.80      115.10     20.60 o 
  -3   4   7        8.31       25.27     15.72 o 
  -2   4   7      190.96      174.57     21.66 o 
  -1   4   7        1.85        1.49     10.19 o 
   0   4   7     1347.76     1269.97     29.94 o 
   1   4   7      104.89       90.04     13.17 o 
   2   4   7      196.29      225.96     22.94 o 
   3   4   7       79.05      105.97     18.48 o 
  -8   5   7      447.27      501.41     35.68 o 
  -7   5   7        0.14        5.31     15.93 o 
  -6   5   7       16.19       45.87     19.96 o 
  -5   5   7      388.40      396.71     30.58 o 
  -4   5   7      240.42      273.32     25.48 o 
  -3   5   7      198.10      164.59     21.45 o 
  -2   5   7      699.27      803.82     38.86 o 
  -1   5   7      669.69      716.11     36.95 o 
   0   5   7      733.50      717.39     38.23 o 
   1   5   7        7.63       -3.19     19.96 o 
  -7   6   7       46.54       38.65     19.33 o 
  -6   6   7       77.50       84.10     22.51 o 
  -5   6   7      434.76      496.52     33.98 o 
  -4   6   7     1934.77     1807.91     59.04 o 
  -3   6   7       53.48       21.24     17.20 o 
  -2   6   7       79.73      130.18     24.42 o 
  -1   6   7      543.29      555.98     36.74 o 
   0   6   7      746.18      744.99     41.41 o 
   1   6   7       38.52       84.52     24.42 o 
  -6   7   7       37.94       39.29     19.75 o 
  -5   7   7       56.76       80.91     22.72 o 
  -4   7   7     1562.91     1684.73     60.10 o 
  -3   7   7      305.16      344.46     33.13 o 
  -2   7   7      414.09      400.11     33.77 o 
   1 -12   8      952.53      891.10     40.14 o 
   2 -12   8      183.81      159.28     22.30 o 
   3 -12   8      576.64      513.09     32.28 o 
   4 -12   8      304.25      275.23     26.33 o 
  -2 -11   8      431.74      486.96     31.01 o 
  -1 -11   8        3.65       -6.16     14.23 o 
   0 -11   8       54.75       61.59     16.99 o 
   1 -11   8      309.58      325.35     26.12 o 
   2 -11   8      949.90      819.75     37.16 o 
   3 -11   8        4.28        5.31     13.38 o 
   4 -11   8        6.44        6.58     15.08 o 
   6 -11   8       83.53      108.31     18.69 o 
  -3 -10   8       32.41       21.87     16.78 o 
  -2 -10   8       22.63       42.47     14.44 o 
  -1 -10   8        4.64        0.85     14.02 o 
   0 -10   8       15.15       27.18     15.29 o 
   1 -10   8       17.85        0.00     14.02 o 
   2 -10   8      667.61      693.39     33.34 o 
   3 -10   8      369.02      421.13     28.46 o 
   4 -10   8       10.39       12.95     13.59 o 
   5 -10   8      490.05      442.58     29.09 o 
   6 -10   8      294.53      248.69     23.79 o 
  -4  -9   8       12.00       26.76     14.02 o 
  -3  -9   8        7.53        4.04     12.95 o 
  -2  -9   8       58.95       93.02     17.41 o 
  -1  -9   8       31.56       51.82     10.19 o 
   0  -9   8      350.62      303.69     23.57 o 
   1  -9   8      511.61      554.07     28.46 o 
   2  -9   8        6.96       32.49     14.65 o 
   3  -9   8      605.45      574.25     30.16 o 
   4  -9   8      578.96      541.97     29.94 o 
   5  -9   8      145.53      163.10     19.33 o 
   6  -9   8       56.92       41.62     14.44 o 
   7  -9   8       20.17       20.60     13.38 o 
  -5  -8   8        5.03       24.40     11.79 o 
  -4  -8   8        2.54        5.07     10.94 o 
  -3  -8   8      852.83      864.58     39.18 o 
  -2  -8   8       29.51       47.32      8.99 o 
  -1  -8   8        3.26        5.94     14.55 o 
   0  -8   8      408.56      446.21     19.11 o 
   1  -8   8     2170.54     2128.32     36.72 o 
   2  -8   8      388.46      419.23     17.49 o 
   3  -8   8       50.08       72.48     10.25 o 
   4  -8   8      914.13      951.47     25.51 o 
   5  -8   8      280.26      298.36     16.36 o 
   6  -8   8       21.79       14.65     14.02 o 
   7  -8   8       24.57       26.97     13.38 o 
  -6  -7   8      355.22      372.47     25.91 o 
  -5  -7   8        1.11       -3.40     20.18 o 
  -4  -7   8       34.84       58.85     33.13 o 
  -3  -7   8     1324.76     1238.45     53.52 o 
  -2  -7   8      531.88      505.33     25.27 o 
  -1  -7   8        2.21        5.31      7.47 o 
   0  -7   8      200.01      208.18     14.44 o 
   1  -7   8      131.93      144.55     12.81 o 
   2  -7   8      536.45      466.77     20.92 o 
   3  -7   8      780.13      684.23     21.62 o 
   4  -7   8      732.71      664.36     22.06 o 
   5  -7   8     2435.55     2476.14     94.61 o 
   6  -7   8       41.96       45.74     25.91 o 
   7  -7   8       68.16       91.85     13.18 o 
  -7  -6   8       80.28       95.97     13.27 o 
  -6  -6   8      758.28      719.00     25.15 o 
  -5  -6   8        4.49       17.38     12.21 o 
  -4  -6   8      298.68      310.73     16.44 o 
  -3  -6   8     1239.46     1243.07     22.42 o 
  -2  -6   8     2810.97     2782.55     31.93 o 
  -1  -6   8      506.71      539.55     14.50 o 
   0  -6   8        3.75       18.27      9.90 o 
   1  -6   8     1377.30     1265.84     27.72 o 
   2  -6   8      549.73      515.58     49.06 o 
   3  -6   8      285.50      323.70     16.29 o 
   4  -6   8        0.22       -6.91      8.78 o 
   5  -6   8     2396.08     2374.69     40.90 o 
   6  -6   8      528.55      513.14     59.15 o 
   7  -6   8       51.48       42.90     18.48 o 
  -7  -5   8      116.70      121.69     19.11 o 
  -6  -5   8     1421.41     1483.83     47.15 o 
  -5  -5   8      124.81      135.22     15.93 o 
  -4  -5   8      732.40      784.14     62.01 o 
  -3  -5   8       59.44       78.17     10.49 o 
  -2  -5   8     6080.91     6257.78     48.12 o 
  -1  -5   8      239.88      249.30     14.51 o 
   0  -5   8      578.71      538.48     26.33 o 
   1  -5   8     1687.47     1648.12     36.00 o 
   2  -5   8     2697.62     2725.01     42.90 o 
   3  -5   8      191.15      195.69     14.14 o 
   4  -5   8        2.97       -3.55      8.82 o 
   5  -5   8     2496.98     2334.59     40.58 o 
   6  -5   8      421.18      437.92     28.78 o 
   7  -5   8      337.73      405.84     31.64 o 
  -8  -4   8       13.82       -5.95     15.50 o 
  -7  -4   8      592.26      560.87     30.16 o 
  -6  -4   8     2152.77     1997.34     53.73 o 
  -5  -4   8      847.91      873.05     33.98 o 
  -4  -4   8      122.73      156.30     17.41 o 
  -3  -4   8      149.49      165.44     18.90 o 
  -2  -4   8     7296.85     7189.15     91.96 o 
  -1  -4   8     2445.54     2281.18     36.33 o 
   0  -4   8     3915.68     3862.38    117.76 o 
   1  -4   8      167.77      181.49     21.34 o 
   2  -4   8     3662.41     3448.97     45.74 o 
   3  -4   8        1.18        2.59     11.89 o 
   4  -4   8      715.43      667.85     68.91 o 
   5  -4   8     1044.09     1033.08     27.85 o 
   6  -4   8     1848.81     1797.08     57.13 o 
   7  -4   8       37.89       60.74     19.96 o 
  -8  -3   8      200.67      212.37     23.15 o 
  -7  -3   8     1099.29     1102.41     41.62 o 
  -6  -3   8      455.16      407.75     25.27 o 
  -5  -3   8     3884.11     3540.00     64.77 o 
  -4  -3   8      176.25      218.32     19.33 o 
  -3  -3   8     1130.54     1117.07     35.04 o 
  -2  -3   8     1712.76     1633.34     43.32 o 
  -1  -3   8     8447.22     8749.01    108.52 o 
   0  -3   8     2126.94     2010.72     86.75 o 
   1  -3   8      391.86      385.63     17.30 o 
   2  -3   8     2660.89     2510.27     40.18 o 
   3  -3   8      792.63      761.20     23.81 o 
   4  -3   8     1105.42     1113.41     34.09 o 
   5  -3   8      261.61      278.95     44.70 o 
   6  -3   8     2599.73     2393.62     66.05 o 
   7  -3   8       27.83       60.10     21.45 o 
  -8  -2   8      799.58      784.92     35.47 o 
  -7  -2   8       95.98      106.40     16.35 o 
  -6  -2   8        0.17       11.47     12.74 o 
  -5  -2   8     3016.23     2931.13     60.10 o 
  -4  -2   8      203.31      165.65     16.99 o 
  -3  -2   8      527.26      480.59     25.70 o 
  -2  -2   8      273.10      171.81     17.84 o 
  -1  -2   8     6252.11     5535.85     85.37 o 
   0  -2   8       34.13       43.54      8.07 o 
   1  -2   8     1362.14     1417.99     43.96 o 
   2  -2   8     1568.92     1532.67     45.87 o 
   3  -2   8     5668.88     5087.96     86.65 o 
   4  -2   8      144.70      138.47     19.75 o 
   5  -2   8      317.80      295.19     25.06 o 
   6  -2   8     1414.43     1346.85     51.18 o 
  -8  -1   8      816.60      728.43     34.83 o 
  -7  -1   8      275.30      277.57     22.51 o 
  -6  -1   8       30.18       34.62     14.65 o 
  -5  -1   8     2580.82     2249.42     50.12 o 
  -4  -1   8     1747.81     1621.02     42.90 o 
  -3  -1   8     1280.94     1395.48     40.14 o 
  -2  -1   8      125.63      143.77     17.63 o 
  -1  -1   8     2978.31     3071.72     51.39 o 
   0  -1   8     1180.04     1096.89     24.85 o 
   1  -1   8       39.71       52.03     15.72 o 
   2  -1   8        1.96       -8.71     15.72 o 
   3  -1   8     2206.91     2018.79     54.79 o 
   4  -1   8      168.09      133.16     21.02 o 
   5  -1   8      256.98      235.94     24.00 o 
   6  -1   8      427.98      408.39     31.43 o 
  -9   0   8       67.88       73.06     16.35 o 
  -8   0   8      187.93      149.08     17.63 o 
  -7   0   8      673.54      596.76     28.67 o 
  -6   0   8       19.82       14.87     12.11 o 
  -5   0   8      423.03      358.69     22.30 o 
  -4   0   8      472.61      477.41     26.12 o 
  -3   0   8       39.91       32.28     14.65 o 
  -2   0   8       20.19       29.31      8.71 o 
  -1   0   8     1846.27     1825.96     31.64 o 
   0   0   8     1107.65     1210.51     25.06 o 
   1   0   8       53.84       42.69     16.14 o 
   2   0   8      176.00      185.40     21.87 o 
   3   0   8      918.56      807.01     36.53 o 
   4   0   8      163.40      129.12     19.33 o 
   5   0   8      119.35       81.76     17.41 o 
  -9   1   8      184.05      207.91     21.02 o 
  -8   1   8        4.38       -2.55     12.32 o 
  -7   1   8      131.26      120.20     19.11 o 
  -6   1   8      169.12      158.85     18.90 o 
  -5   1   8      437.17      401.59     24.21 o 
  -4   1   8       46.45       59.89     15.72 o 
  -3   1   8      296.65      281.39     15.08 o 
  -2   1   8      587.41      564.05     19.54 o 
  -1   1   8     1014.43     1050.81     25.27 o 
   0   1   8     2508.61     2535.91     38.86 o 
   1   1   8      244.32      274.38     24.21 o 
   2   1   8      356.93      343.40     26.76 o 
   3   1   8       42.77       36.95     15.72 o 
   4   1   8       10.17       18.05     16.78 o 
   5   1   8       19.12       20.39     14.23 o 
  -8   2   8       16.53       17.41     15.08 o 
  -7   2   8        0.82      -14.02     14.02 o 
  -6   2   8     1248.09     1159.12     38.65 o 
  -5   2   8     2215.49     1982.05     48.85 o 
  -4   2   8        0.44      -12.11      9.56 o 
  -3   2   8        1.08        6.16     10.41 o 
  -2   2   8     1787.37     1935.33     35.68 o 
  -1   2   8      448.94      426.44     18.26 o 
   0   2   8      121.87      129.33     13.17 o 
   1   2   8        0.71       16.14     16.35 o 
   2   2   8      517.74      436.42     29.31 o 
   3   2   8      114.46      112.98     20.39 o 
   4   2   8        3.78       10.62     16.56 o 
  -8   3   8      324.72      328.11     24.85 o 
  -7   3   8      237.57      281.82     23.36 o 
  -6   3   8      150.74      163.52     14.87 o 
  -5   3   8     3218.89     3291.95     75.82 o 
  -4   3   8      135.43      147.17     14.23 o 
  -3   3   8      288.53      305.18     17.84 o 
  -2   3   8     1143.84     1159.12     28.67 o 
  -1   3   8      910.58      959.06     26.55 o 
   0   3   8        1.92       15.08     11.89 o 
   1   3   8      198.49      190.71     22.09 o 
   2   3   8     1038.34      965.22     40.78 o 
   3   3   8      235.92      213.43     24.21 o 
  -8   4   8      664.08      761.13     44.60 o 
  -7   4   8      379.03      402.65     32.07 o 
  -6   4   8        1.40       -6.80     15.29 o 
  -5   4   8     1740.76     1792.62     57.98 o 
  -4   4   8      738.88      760.07     39.29 o 
  -3   4   8     1159.83     1134.06     44.60 o 
  -2   4   8      362.51      419.22     28.03 o 
  -1   4   8     3635.82     3817.14     79.43 o 
   0   4   8      255.38      271.20     26.33 o 
  -7   5   8      114.41      100.24     22.51 o 
  -6   5   8       85.00      161.19     25.48 o 
  -5   5   8      998.67      993.47     45.87 o 
  -4   5   8     2625.97     2761.87     72.84 o 
  -3   5   8       59.84       79.21     21.02 o 
  -2   5   8      188.94      190.50     26.33 o 
  -1   5   8     1920.67     1949.34     60.10 o 
   0   5   8      400.84      384.60     32.07 o 
  -6   6   8      132.63      137.40     24.21 o 
  -5   6   8      574.80      637.32     40.35 o 
  -4   6   8     1544.17     1550.51     58.19 o 
  -3   6   8       14.47       13.38     18.48 o 
  -2   6   8      309.16      380.35     32.28 o 
  -1   6   8      940.48      946.11     45.87 o 
   1 -12   9       52.45       41.84     17.63 o 
   2 -12   9       22.43       15.50     17.41 o 
   3 -12   9       82.25       54.58     19.11 o 
   0 -11   9      302.85      308.36     26.55 o 
   1 -11   9        1.43        1.06     15.50 o 
   2 -11   9        0.97      -14.87     14.44 o 
   3 -11   9      155.08      149.72     22.09 o 
   4 -11   9      411.09      446.61     30.79 o 
   5 -11   9      219.31      186.04     22.94 o 
  -3 -10   9       53.87       69.23     16.14 o 
  -2 -10   9      224.56      245.29     22.94 o 
  -1 -10   9       29.92       60.53     17.63 o 
   0 -10   9     1191.25     1238.12     44.60 o 
   1 -10   9        5.25        7.01     13.59 o 
   2 -10   9      293.59      229.36     22.09 o 
   3 -10   9      284.24      256.12     24.63 o 
   4 -10   9     1084.47     1103.47     44.17 o 
   5 -10   9       49.97       20.81     14.02 o 
   6 -10   9       14.69       36.95     16.14 o 
  -4  -9   9      567.30      605.47     33.98 o 
  -3  -9   9      491.66      477.20     28.88 o 
  -2  -9   9      125.60      113.62     17.20 o 
  -1  -9   9        7.91       15.08     15.08 o 
   0  -9   9     1199.52     1049.53     38.44 o 
   1  -9   9      663.04      666.20     33.13 o 
   2  -9   9      565.80      520.09     30.16 o 
   3  -9   9       46.74       22.09     15.72 o 
   4  -9   9     2589.91     2359.43     60.31 o 
   5  -9   9      104.18       77.09     15.93 o 
   6  -9   9      234.97      214.92     22.30 o 
  -5  -8   9      571.18      589.21     49.06 o 
  -4  -8   9       84.50       87.42     13.60 o 
  -3  -8   9     2121.89     2242.89     40.15 o 
  -2  -8   9      210.81      203.15     13.59 o 
  -1  -8   9      567.68      589.84     41.84 o 
   0  -8   9     1514.75     1585.50     33.92 o 
   1  -8   9     1370.94     1376.95     31.45 o 
   2  -8   9      946.85      808.51     24.93 o 
   3  -8   9      470.50      516.79     20.86 o 
   4  -8   9     3150.74     3079.20     48.10 o 
   5  -8   9      861.62      864.73     26.88 o 
   6  -8   9      196.64      258.79     59.25 o 
  -6  -7   9      654.79      628.80     24.63 o 
  -5  -7   9      312.60      322.59     19.11 o 
  -4  -7   9       99.78      106.50     13.21 o 
  -3  -7   9     1733.16     1780.41     28.44 o 
  -2  -7   9      373.14      392.28     29.20 o 
  -1  -7   9     2949.11     2987.15     44.98 o 
   0  -7   9        4.25       19.59     10.99 o 
   1  -7   9     2633.82     2643.42     42.71 o 
   2  -7   9        4.62        9.35     10.13 o 
   3  -7   9     1782.29     1905.42     36.33 o 
   4  -7   9     1799.94     1759.86     36.19 o 
   5  -7   9     2232.94     2248.22     42.12 o 
   6  -7   9      133.04      127.63     20.28 o 
   7  -7   9        8.27       24.06     11.89 o 
  -6  -6   9      800.08      736.29     34.83 o 
  -5  -6   9       66.21       67.53     18.48 o 
  -4  -6   9      619.51      608.08     21.53 o 
  -3  -6   9        9.94       27.58      9.84 o 
  -2  -6   9     1436.94     1437.45     24.74 o 
  -1  -6   9      783.58      810.52     24.93 o 
   0  -6   9       96.40      100.58     12.96 o 
   1  -6   9     3854.04     3768.58     65.09 o 
   2  -6   9      435.68      393.09     23.25 o 
   3  -6   9      611.75      532.33     28.14 o 
   4  -6   9       82.02       76.45     12.06 o 
   5  -6   9     4346.56     4222.97     58.07 o 
   6  -6   9        5.79       25.02     12.07 o 
   7  -6   9      335.35      253.15     26.76 o 
  -7  -5   9        2.94        0.85     15.29 o 
  -6  -5   9      671.42      615.66     32.28 o 
  -5  -5   9       11.12        8.28     15.72 o 
  -4  -5   9      625.09      597.18     30.79 o 
  -3  -5   9      183.64      207.70     20.18 o 
  -2  -5   9     1253.42     1239.54     41.84 o 
  -1  -5   9        7.64       24.47     11.79 o 
   0  -5   9      536.37      565.53     21.83 o 
   1  -5   9     2484.84     2506.93    145.69 o 
   2  -5   9     1370.62     1365.03     31.02 o 
   3  -5   9        2.26       -4.14     10.72 o 
   4  -5   9      504.18      422.30     19.31 o 
   5  -5   9     1430.37     1358.95     45.45 o 
   6  -5   9      550.86      578.36     34.62 o 
   7  -5   9      268.28      342.55     31.43 o 
  -7  -4   9      128.73      126.36     20.18 o 
  -6  -4   9      395.50      391.82     26.55 o 
  -5  -4   9      127.39      128.70     17.84 o 
  -4  -4   9      141.29      162.25     20.39 o 
  -3  -4   9       84.38       90.68     16.78 o 
  -2  -4   9      359.88      399.89     25.91 o 
  -1  -4   9      587.97      582.43     34.30 o 
   0  -4   9      412.80      405.66     20.08 o 
   1  -4   9      566.84      583.14     22.24 o 
   2  -4   9      325.00      351.51     40.88 o 
   3  -4   9        1.40       20.12     11.04 o 
   4  -4   9      193.40      180.46     15.76 o 
   5  -4   9      331.04      318.90     18.77 o 
   6  -4   9      940.90      889.19     42.90 o 
  -8  -3   9       50.75       64.77     17.84 o 
  -7  -3   9       53.75       35.25     15.29 o 
  -6  -3   9        9.19       -1.70     15.29 o 
  -5  -3   9      546.43      475.92     26.76 o 
  -4  -3   9      693.29      630.74     30.16 o 
  -3  -3   9        1.15        2.34     14.87 o 
  -2  -3   9      225.98      202.18     21.45 o 
  -1  -3   9     1119.74     1147.01     42.47 o 
   0  -3   9        0.54        5.73     18.48 o 
   1  -3   9       81.24       93.90     14.12 o 
   2  -3   9      301.77      279.25     17.17 o 
   3  -3   9      124.33      127.37     14.29 o 
   4  -3   9       13.62       29.76     14.44 o 
   5  -3   9       76.28       60.10     19.33 o 
   6  -3   9      550.04      624.16     38.86 o 
  -8  -2   9       75.05       76.88     15.50 o 
  -7  -2   9      121.10      132.52     18.26 o 
  -6  -2   9      183.55      147.60     18.48 o 
  -5  -2   9     1122.72      953.75     35.68 o 
  -4  -2   9       17.91       15.93     15.29 o 
  -3  -2   9       33.48       35.04     15.72 o 
  -2  -2   9        3.01      -19.11     12.74 o 
  -1  -2   9        1.07       17.84     17.63 o 
   0  -2   9      279.24      332.78     25.91 o 
   1  -2   9       58.44       69.02     19.11 o 
   2  -2   9      578.09      570.21     31.43 o 
   3  -2   9        2.20       33.98     16.14 o 
   4  -2   9       75.60       96.20     20.39 o 
   5  -2   9       72.77       77.94     17.84 o 
   6  -2   9      150.51      159.91     23.57 o 
  -8  -1   9      118.85      101.73     16.78 o 
  -7  -1   9      763.43      904.06     38.23 o 
  -6  -1   9      102.22       81.34     16.99 o 
  -5  -1   9        6.94       12.32     12.95 o 
  -4  -1   9       15.54       20.60     15.72 o 
  -3  -1   9      120.58      108.52     18.48 o 
  -2  -1   9      160.38      157.79     22.09 o 
  -1  -1   9       45.35       28.67      8.92 o 
   0  -1   9      140.45      116.59     20.81 o 
   1  -1   9      104.16       92.38     19.75 o 
   2  -1   9      179.10      215.13     24.42 o 
   3  -1   9        0.03       20.60     16.78 o 
   4  -1   9      167.06      144.84     21.87 o 
   5  -1   9      296.78      258.88     26.33 o 
  -8   0   9      495.21      560.66     32.49 o 
  -7   0   9        8.29       -1.49     13.59 o 
  -6   0   9     1032.65     1005.15     38.65 o 
  -5   0   9       25.19       34.19     13.80 o 
  -4   0   9      205.02      184.34     19.54 o 
  -3   0   9      877.80      902.36     36.32 o 
  -2   0   9      881.10      932.52     25.06 o 
  -1   0   9      676.81      782.37     29.73 o 
   0   0   9       69.52       77.09     18.69 o 
   1   0   9     1020.71     1025.96     41.41 o 
   2   0   9      399.05      419.86     29.94 o 
   3   0   9      171.08      141.86     21.02 o 
   4   0   9        8.42       -1.70     15.93 o 
   5   0   9      317.02      379.93     31.22 o 
  -8   1   9      245.50      219.38     22.09 o 
  -7   1   9      316.65      278.42     24.00 o 
  -6   1   9     3138.71     2965.53     63.50 o 
  -5   1   9      543.71      591.24     30.58 o 
  -4   1   9      674.25      664.08     22.72 o 
  -3   1   9       73.90       97.69     12.53 o 
  -2   1   9     2728.78     2828.98     44.39 o 
  -1   1   9       51.46       52.88     11.26 o 
   0   1   9     1230.96     1303.10     44.17 o 
   1   1   9      218.78      198.14     22.30 o 
   2   1   9     1718.23     1626.12     52.67 o 
   3   1   9      109.31      133.37     21.02 o 
   4   1   9        1.45        6.80     15.72 o 
  -8   2   9       31.93       18.48     15.50 o 
  -7   2   9      783.66      748.18     34.62 o 
  -6   2   9     1878.02     1935.75     52.24 o 
  -5   2   9     2187.42     2259.62     42.26 o 
  -4   2   9      241.57      279.90     17.84 o 
  -3   2   9      544.19      594.21     22.94 o 
  -2   2   9     1848.32     2046.18     38.44 o 
  -1   2   9      180.32      212.58     15.50 o 
   0   2   9     2453.17     2507.67     62.44 o 
   1   2   9        0.79       24.21     18.05 o 
   2   2   9     2048.07     1800.69     56.49 o 
   3   2   9       13.64       13.80     16.14 o 
  -7   3   9      802.10      716.75     40.99 o 
  -6   3   9      130.23      139.95     15.50 o 
  -5   3   9     2284.20     2383.64     44.60 o 
  -4   3   9        9.41        4.88     11.26 o 
  -3   3   9     1736.02     1789.43     37.16 o 
  -2   3   9      332.24      411.15     19.75 o 
  -1   3   9     2462.64     2767.82     46.51 o 
   0   3   9      452.50      461.27     32.49 o 
   1   3   9      116.37      135.49     21.66 o 
   2   3   9     1509.81     1435.62     51.39 o 
  -7   4   9      331.93      391.40     33.34 o 
  -6   4   9       18.00       16.78     17.20 o 
  -5   4   9      970.16     1122.80     48.85 o 
  -4   4   9      214.65      216.41     25.70 o 
  -3   4   9      566.06      545.79     33.98 o 
  -2   4   9       61.81       88.77     21.66 o 
  -1   4   9     2144.19     2255.16     63.07 o 
  -6   5   9       64.56       93.87     25.06 o 
  -5   5   9      987.31      970.11     46.30 o 
  -4   5   9      639.73      700.82     39.29 o 
  -3   5   9      266.53      311.12     28.67 o 
  -2   5   9        7.93       -4.04     19.54 o 
  -1   5   9     1223.23     1306.50     53.94 o 
   0 -11  10      878.12      819.11     39.08 o 
   1 -11  10      182.77      203.88     25.06 o 
   2 -11  10      134.93      166.07     23.79 o 
   3 -11  10     1050.03      998.78     44.60 o 
   4 -11  10      597.70      506.93     32.92 o 
  -3 -10  10       22.57       24.42     15.29 o 
  -1 -10  10      164.39      197.72     24.00 o 
   0 -10  10     2609.97     2620.86     66.05 o 
   1 -10  10        2.06        5.10     15.29 o 
   2 -10  10      388.37      354.02     28.46 o 
   3 -10  10      759.99      689.35     36.74 o 
   4 -10  10     1461.99     1386.78     51.39 o 
   5 -10  10       45.86        3.82     16.14 o 
  -4  -9  10      889.71      935.07     40.99 o 
  -3  -9  10      222.84      228.30     22.72 o 
  -1  -9  10       12.57       -8.28     13.59 o 
   0  -9  10     3228.48     3106.12     69.87 o 
   1  -9  10      998.81      942.92     39.08 o 
   2  -9  10      923.28      863.71     38.65 o 
   3  -9  10      315.96      309.64     26.33 o 
   4  -9  10     1956.64     2000.74     59.46 o 
   5  -9  10        0.23       -7.65     12.74 o 
  -5  -8  10      219.08      278.86     19.11 o 
  -4  -8  10      138.98      156.43     24.74 o 
  -3  -8  10     1023.12     1060.81     52.99 o 
  -2  -8  10        0.36       42.02     13.66 o 
  -1  -8  10      143.86      158.45     16.05 o 
   0  -8  10      929.74      962.90     34.30 o 
   1  -8  10     1538.17     1544.03     51.82 o 
   2  -8  10      804.64      790.85     35.25 o 
   3  -8  10        8.24        9.16     10.31 o 
   4  -8  10     2251.43     2167.81     42.27 o 
   5  -8  10      299.96      337.29     41.73 o 
   6  -8  10      257.88      315.43     30.37 o 
  -5  -7  10       34.14       26.12     19.11 o 
  -4  -7  10        0.85       11.04     10.70 o 
  -3  -7  10      602.46      654.89     26.12 o 
  -2  -7  10       16.76        5.59     11.71 o 
  -1  -7  10       57.35       66.50     13.67 o 
   0  -7  10      666.54      614.80     23.89 o 
   1  -7  10     1637.82     1514.23     34.86 o 
   2  -7  10       63.48       92.62     13.26 o 
   3  -7  10      179.70      206.23     19.75 o 
   4  -7  10      631.19      689.74     39.61 o 
   5  -7  10     1533.06     1416.46     36.03 o 
   6  -7  10       80.40       74.21     13.97 o 
  -6  -6  10       49.13       83.25     19.54 o 
  -5  -6  10       49.03      101.09     19.33 o 
  -4  -6  10       43.01       29.52     17.63 o 
  -3  -6  10      241.70      275.44     23.57 o 
  -2  -6  10      463.84      463.51     21.62 o 
  -1  -6  10        1.08        2.88     11.28 o 
   0  -6  10      272.86      266.74     18.17 o 
   1  -6  10     1269.67     1407.65     33.68 o 
   2  -6  10      185.38      195.45     27.29 o 
   3  -6  10      503.37      515.79     25.06 o 
   4  -6  10       94.66       91.49     13.63 o 
   5  -6  10      475.67      520.89     23.63 o 
   6  -6  10        0.87       17.08     13.59 o 
  -6  -5  10       36.80       59.46     17.20 o 
  -5  -5  10      508.92      497.80     31.64 o 
  -4  -5  10      198.96      193.04     22.72 o 
  -3  -5  10      143.02      176.69     22.09 o 
  -2  -5  10        1.08        7.01     14.65 o 
  -1  -5  10      358.37      335.21     53.73 o 
   0  -5  10      130.47      157.54     15.77 o 
   1  -5  10      200.85      191.48     16.72 o 
   2  -5  10       27.38       33.07     11.79 o 
   3  -5  10      138.57      144.44     14.68 o 
   4  -5  10      210.50      203.98     18.90 o 
   5  -5  10      134.51      145.72     15.82 o 
   6  -5  10       91.97      123.17     23.79 o 
  -7  -4  10       50.08       99.39     21.24 o 
  -6  -4  10       52.27       87.71     17.20 o 
  -5  -4  10       97.10       65.20     19.11 o 
  -4  -4  10      744.87      715.26     34.40 o 
  -3  -4  10      407.74      417.31     28.67 o 
  -2  -4  10      457.19      455.11     29.94 o 
  -1  -4  10      130.17      116.59     20.81 o 
   0  -4  10      890.66      950.57     42.47 o 
   1  -4  10       22.49       29.62     11.06 o 
   2  -4  10       10.03       -2.01     10.10 o 
   3  -4  10      172.14      183.59     21.45 o 
   4  -4  10     1054.96      980.05     33.13 o 
   5  -4  10        8.87       33.91     16.25 o 
  -7  -3  10      623.38      567.88     32.28 o 
  -6  -3  10       19.06       24.63     15.29 o 
  -5  -3  10       87.02       92.81     17.20 o 
  -4  -3  10      793.87      699.76     33.13 o 
  -3  -3  10     1496.42     1357.68     45.23 o 
  -2  -3  10      864.41      857.76     38.23 o 
  -1  -3  10      258.68      244.86     26.76 o 
   0  -3  10     1299.19     1244.70     46.08 o 
   1  -3  10      261.90      309.00     27.18 o 
   2  -3  10       21.33       16.56     16.14 o 
   3  -3  10       26.89       14.23     17.41 o 
   4  -3  10     2105.08     1840.61     59.89 o 
   5  -3  10       44.46       73.27     19.75 o 
  -7  -2  10     1064.55      939.74     38.86 o 
  -6  -2  10      578.05      531.99     30.79 o 
  -5  -2  10      224.96      232.33     22.09 o 
  -4  -2  10        3.11        9.77     16.56 o 
  -3  -2  10     1709.55     1523.97     47.15 o 
  -2  -2  10      182.91      155.67     23.57 o 
  -1  -2  10     2034.60     2115.84     59.68 o 
   0  -2  10     1599.95     1704.91     53.52 o 
   1  -2  10      640.75      630.31     35.68 o 
   2  -2  10       22.83       24.85     18.26 o 
   3  -2  10      139.84      144.20     23.15 o 
   4  -2  10     1658.02     1642.68     57.55 o 
   5  -2  10      476.53      347.65     29.94 o 
  -7  -1  10      317.52      299.23     24.42 o 
  -6  -1  10      632.89      568.30     31.86 o 
  -5  -1  10     1152.91     1113.24     41.41 o 
  -4  -1  10       18.60       13.59     15.93 o 
  -3  -1  10      965.68      898.33     39.29 o 
  -2  -1  10      927.92      864.35     24.85 o 
  -1  -1  10     2328.54     2319.72     61.16 o 
   0  -1  10       27.45       52.46     18.48 o 
   1  -1  10     3467.52     3743.66     80.49 o 
   2  -1  10       63.03       86.86     19.96 o 
   3  -1  10      402.35      456.17     31.86 o 
   4  -1  10      468.93      454.68     33.13 o 
  -7   0  10        3.45      -18.69     14.02 o 
  -6   0  10     1728.52     1713.40     51.61 o 
  -5   0  10      385.00      363.37     26.55 o 
  -4   0  10      403.58      398.83     27.40 o 
  -3   0  10      333.75      382.05     19.33 o 
  -2   0  10     2035.96     2222.24     40.14 o 
  -1   0  10       53.65       78.79     20.18 o 
   0   0  10      375.55      436.00     29.94 o 
   1   0  10     2425.86     2725.77     68.60 o 
   2   0  10      219.17      198.35     24.85 o 
   3   0  10      495.22      480.17     33.55 o 
   4   0  10       24.31       16.99     17.41 o 
  -7   1  10       45.49       28.88     16.56 o 
  -6   1  10     1848.12     1842.10     54.58 o 
  -5   1  10       40.16       52.46     11.89 o 
  -4   1  10      557.10      551.95     30.79 o 
  -3   1  10      279.26      317.49     18.69 o 
  -2   1  10     1552.20     1629.30     35.47 o 
  -1   1  10        6.17       35.04     16.99 o 
   0   1  10     1448.77     1567.93     53.30 o 
   1   1  10      449.17      496.31     32.49 o 
   2   1  10      622.63      666.20     36.10 o 
   3   1  10       94.25       89.41     20.18 o 
  -7   2  10      455.27      414.33     28.67 o 
  -6   2  10      426.42      457.45     23.57 o 
  -5   2  10      668.39      699.33     26.33 o 
  -4   2  10      601.08      598.67     24.42 o 
  -3   2  10       54.69       78.58     13.80 o 
  -2   2  10     1456.80     1682.18     36.95 o 
  -1   2  10      201.09      225.54     25.06 o 
   0   2  10      980.44      972.44     42.26 o 
   1   2  10       30.76       28.25     18.48 o 
   2   2  10      336.86      323.44     29.09 o 
  -6   3  10       14.68       15.93     19.75 o 
  -5   3  10      773.66      795.54     40.78 o 
  -4   3  10      148.92      171.17     23.15 o 
  -3   3  10      183.89      200.69     25.06 o 
  -2   3  10      694.49      774.73     37.38 o 
  -1   3  10      656.41      748.39     38.65 o 
   0   3  10      166.10      186.46     24.21 o 
  -5   4  10      476.61      544.09     37.16 o 
  -4   4  10      253.37      228.09     26.55 o 
  -3   4  10       51.58       21.24     19.54 o 
  -2   4  10       35.83       33.77     21.24 o 
   0 -11  11      642.79      617.36     36.74 o 
   1 -11  11       52.76       51.18     18.48 o 
   2 -11  11       14.42       14.02     16.14 o 
  -1 -10  11      221.42      227.87     26.55 o 
   0 -10  11     1026.01     1057.60     45.23 o 
   1 -10  11        7.03       -7.43     14.65 o 
   2 -10  11       29.17        1.70     17.41 o 
   3 -10  11      958.73      912.55     42.05 o 
   4 -10  11      140.37      129.33     20.18 o 
  -3  -9  11      115.52      120.20     24.85 o 
  -2  -9  11       15.07       27.61     13.97 o 
  -1  -9  11      233.51      238.67     41.52 o 
   0  -9  11      340.71      383.24     43.75 o 
   1  -9  11      177.87      195.88     17.20 o 
   2  -9  11       87.55       86.22     19.11 o 
   3  -9  11      243.95      220.23     25.48 o 
   4  -9  11      151.55      151.21     22.51 o 
  -4  -8  11      243.62      240.19     28.03 o 
  -3  -8  11      426.42      531.77     35.68 o 
  -2  -8  11       27.41       19.66     13.43 o 
  -1  -8  11      300.85      326.75     27.40 o 
   0  -8  11       95.55      111.25     15.61 o 
   1  -8  11       58.01       57.13     13.94 o 
   2  -8  11       47.21       44.19     12.86 o 
   3  -8  11      332.33      349.28     31.22 o 
   4  -8  11      116.04       94.65     15.15 o 
   5  -8  11       12.47       15.32     12.67 o 
  -5  -7  11      772.99      852.88     42.26 o 
  -4  -7  11       34.38       44.39     19.54 o 
  -3  -7  11       54.31       73.90     20.60 o 
  -2  -7  11        4.80       26.20     12.83 o 
  -1  -7  11      966.54      928.85    101.19 o 
   0  -7  11      351.32      330.24     36.74 o 
   1  -7  11        2.90       16.84     13.02 o 
   2  -7  11      550.55      570.81     46.40 o 
   3  -7  11      545.24      417.76     38.65 o 
   4  -7  11      376.75      313.16     19.77 o 
   5  -7  11       27.68       28.90     13.45 o 
  -5  -6  11     1054.48     1010.88     44.39 o 
  -4  -6  11      866.91      827.39     40.78 o 
  -3  -6  11       39.09       14.87     18.05 o 
  -2  -6  11        1.22       19.54     18.48 o 
  -1  -6  11     1308.57     1310.39     67.32 o 
   0  -6  11      980.64      990.51     61.91 o 
   1  -6  11      130.52      123.91     32.70 o 
   2  -6  11      232.85      174.99     38.86 o 
   3  -6  11     1099.03     1103.88     32.51 o 
   4  -6  11      203.46      192.88     17.54 o 
   5  -6  11      159.76      194.96     19.22 o 
  -6  -5  11      380.76      398.41     29.94 o 
  -5  -5  11      300.99      299.65     27.18 o 
  -4  -5  11     2432.26     2381.94     63.07 o 
  -3  -5  11        2.47       28.67     16.56 o 
  -2  -5  11      172.79      236.37     25.70 o 
  -1  -5  11     1632.17     1660.73     55.22 o 
   0  -5  11     1974.50     1960.99     44.49 o 
   1  -5  11      385.57      399.71     21.05 o 
   2  -5  11       52.62       64.35     13.66 o 
   3  -5  11     1932.72     1732.03    115.64 o 
   4  -5  11      913.71      862.55     29.86 o 
   5  -5  11      431.42      423.17     31.22 o 
  -6  -4  11      243.10      255.27     25.48 o 
  -5  -4  11      196.43      206.85     22.72 o 
  -4  -4  11     3515.40     3467.79     75.39 o 
  -3  -4  11      429.23      468.91     32.07 o 
  -2  -4  11      446.94      455.32     32.92 o 
  -1  -4  11      756.59      705.28     38.01 o 
   0  -4  11     4115.50     4228.50     87.07 o 
   1  -4  11        6.59        5.10     18.26 o 
   2  -4  11      505.75      557.47     36.53 o 
   3  -4  11      890.65      811.68     42.69 o 
   4  -4  11     2975.34     2889.93     76.24 o 
   5  -4  11      215.39      171.59     26.55 o 
  -7  -3  11      863.98      872.42     40.56 o 
  -6  -3  11       11.39        9.56     13.17 o 
  -5  -3  11      432.34      457.02     30.58 o 
  -4  -3  11     2409.67     2255.58     60.95 o 
  -3  -3  11     2075.34     2010.72     57.13 o 
  -2  -3  11      293.09      350.62     28.67 o 
  -1  -3  11       48.54       21.87     19.96 o 
   0  -3  11     3497.30     3530.65     79.43 o 
   1  -3  11      560.07      605.89     37.16 o 
   2  -3  11      689.27      721.85     39.29 o 
   3  -3  11      272.23      279.05     28.03 o 
   4  -3  11     2415.53     2340.74     70.08 o 
  -7  -2  11      921.23      958.21     43.54 o 
  -6  -2  11       74.93      114.89     19.75 o 
  -5  -2  11      479.72      489.30     31.43 o 
  -4  -2  11      223.80      214.49     23.57 o 
  -3  -2  11     2959.61     2987.20     72.21 o 
  -2  -2  11      323.72      272.90     25.48 o 
  -1  -2  11      461.31      497.16     32.70 o 
   0  -2  11     1305.24     1325.61     49.06 o 
   1  -2  11     1603.11     1538.41     53.52 o 
   2  -2  11      491.82      495.46     33.98 o 
   3  -2  11        4.09       39.29     20.18 o 
   4  -2  11     1584.50     1493.17     57.13 o 
  -7  -1  11      323.23      333.00     26.97 o 
  -6  -1  11      324.52      364.43     28.25 o 
  -5  -1  11      152.79      195.17     23.57 o 
  -4  -1  11      111.74      116.59     20.60 o 
  -3  -1  11     1194.42     1197.55     31.22 o 
  -2  -1  11     1021.99     1001.11     44.39 o 
  -1  -1  11       41.92       61.16     21.24 o 
   0  -1  11      438.67      400.95     31.22 o 
   1  -1  11     2439.65     2439.07     67.96 o 
   3  -1  11       25.65       78.15     20.60 o 
  -7   0  11      109.96      159.70     21.66 o 
  -6   0  11      857.72      887.92     41.20 o 
  -5   0  11       69.38       73.69     18.90 o 
  -4   0  11        1.39        1.27     11.68 o 
  -3   0  11     1073.23     1035.94     30.16 o 
  -2   0  11     1110.11     1226.65     47.57 o 
  -1   0  11        0.71       -1.70     15.08 o 
   0   0  11       29.55       45.23     19.33 o 
   1   0  11      930.97     1094.77     46.51 o 
   2   0  11       45.36       47.15     19.54 o 
  -6   1  11      352.99      401.59     21.66 o 
  -5   1  11      544.83      502.04     23.15 o 
  -4   1  11        4.07       17.63     12.74 o 
  -3   1  11      203.87      220.65     17.20 o 
  -2   1  11      189.30      217.25     24.21 o 
  -1   1  11      154.69      179.88     24.00 o 
   0   1  11        0.16       30.16     19.54 o 
   1   1  11      125.82      140.38     24.42 o 
  -6   2  11       22.27       12.95     12.74 o 
  -5   2  11      191.14      207.70     18.26 o 
  -4   2  11        1.58       29.73     13.80 o 
  -3   2  11       36.33       57.76     13.59 o 
  -2   2  11       53.78      131.24     20.81 o 
  -1   2  11      183.59      196.65     24.42 o 
   0   2  11      365.63      401.17     31.43 o 
  -4   3  11      123.29      185.40     25.27 o 
  -3   3  11      245.08      264.19     27.82 o 
  -1 -10  12      128.61      109.16     23.36 o 
   0 -10  12       74.17      107.25     22.30 o 
   1 -10  12      169.01      183.91     26.12 o 
   2 -10  12      244.20      228.93     26.55 o 
  -2  -9  12      418.82      496.18     26.63 o 
  -1  -9  12      488.52      507.53     43.43 o 
   0  -9  12      396.28      419.24     53.94 o 
   1  -9  12       71.12       64.94     15.02 o 
   2  -9  12      562.27      607.69     35.47 o 
   3  -9  12      115.40      114.70     16.53 o 
  -3  -8  12      226.52      227.87     29.09 o 
  -2  -8  12      252.42      287.63     32.07 o 
  -1  -8  12     1208.68     1209.15     44.70 o 
   0  -8  12       83.82      115.72     17.13 o 
   1  -8  12      158.82      153.28     17.59 o 
   2  -8  12     1019.45     1016.74     32.66 o 
   3  -8  12      618.89      706.68     27.93 o 
   4  -8  12        9.15       10.43     13.15 o 
  -4  -7  12      264.85      314.52     30.79 o 
  -3  -7  12      401.84      530.50     35.25 o 
  -2  -7  12      112.11       81.55     22.09 o 
  -1  -7  12     2051.02     1975.07     44.40 o 
   0  -7  12       49.47       53.30     15.51 o 
   1  -7  12      965.18     1069.16     56.70 o 
   2  -7  12     1230.53     1258.00     96.84 o 
   3  -7  12     1263.89     1128.15     34.91 o 
   4  -7  12        2.74       12.01     12.27 o 
  -5  -6  12      550.10      655.37     39.50 o 
  -4  -6  12     1213.98     1207.54     50.54 o 
  -3  -6  12      528.78      451.50     33.98 o 
  -2  -6  12       88.38      108.95     24.85 o 
  -1  -6  12     1634.78     1692.80     59.25 o 
   0  -6  12      789.79      762.57     28.83 o 
   1  -6  12     1222.82     1103.02    100.45 o 
   2  -6  12        2.07       11.96     12.32 o 
   3  -6  12     2204.47     2150.44     60.74 o 
   4  -6  12        0.90       29.89     14.06 o 
  -5  -5  12      155.66      150.36     24.00 o 
  -4  -5  12     2155.23     2078.68     63.07 o 
  -3  -5  12      146.13      142.93     23.36 o 
  -2  -5  12       82.32      101.51     25.27 o 
  -1  -5  12     1599.85     1663.49     59.04 o 
   0  -5  12     1580.86     1920.04     62.01 o 
   1  -5  12      237.63      282.88     28.67 o 
   2  -5  12      205.24      268.08     20.63 o 
   3  -5  12     2003.79     1962.91     45.57 o 
   4  -5  12      145.90      135.56     16.55 o 
  -6  -4  12       78.23       52.24     19.96 o 
  -5  -4  12        1.23        4.04     15.93 o 
  -4  -4  12     1754.05     1719.56     57.34 o 
  -3  -4  12      141.79      137.19     24.85 o 
  -2  -4  12      267.04      249.96     27.18 o 
  -1  -4  12      526.31      587.84     38.65 o 
   0  -4  12     1793.17     1807.48     60.53 o 
   1  -4  12       15.44      -24.63     18.05 o 
   2  -4  12      476.59      488.66     35.25 o 
   3  -4  12     1340.47     1448.15     57.34 o 
  -6  -3  12       26.57       28.88     14.65 o 
  -5  -3  12        1.21        3.40     16.14 o 
  -4  -3  12      358.98      341.07     27.40 o 
  -3  -3  12      356.40      373.98     31.22 o 
  -2  -3  12      124.11      160.34     24.63 o 
  -1  -3  12       95.77      110.01     20.39 o 
   0  -3  12     1356.96     1587.68     56.07 o 
   1  -3  12      161.15      136.55     23.36 o 
   2  -3  12      445.65      528.80     35.89 o 
   3  -3  12      152.98      134.64     22.94 o 
  -6  -2  12       10.72       23.36     14.65 o 
  -5  -2  12       13.61       -3.40     15.72 o 
  -4  -2  12       12.48       38.23     17.84 o 
  -3  -2  12      524.91      528.38     35.47 o 
  -2  -2  12       19.66       21.45     19.96 o 
  -1  -2  12       78.43      105.12     20.81 o 
   0  -2  12      805.74      855.43     42.47 o 
   1  -2  12      327.58      373.56     31.64 o 
   2  -2  12       26.81       72.21     19.96 o 
  -6  -1  12       53.25       46.72     17.20 o 
  -5  -1  12      228.51      200.26     24.00 o 
  -4  -1  12        0.98        8.71     17.41 o 
  -3  -1  12       11.58       19.33     16.14 o 
  -2  -1  12      413.74      370.16     29.73 o 
  -1  -1  12      527.87      575.52     36.32 o 
   0  -1  12      355.71      430.26     32.92 o 
   1  -1  12       62.87       57.98     19.96 o 
   2  -1  12       49.40       70.08     19.96 o 
  -5   0  12      456.36      455.11     23.36 o 
  -4   0  12      414.21      404.14     31.22 o 
  -3   0  12       26.77       48.85     19.96 o 
  -2   0  12        0.25       36.74     19.33 o 
  -1   0  12      878.14      776.64     40.56 o 
   0   0  12      142.44      166.71     24.63 o 
   1   0  12        7.08       26.33     19.96 o 
  -4   1  12      538.46      553.86     36.32 o 
  -3   1  12       11.72       56.49     18.90 o 
  -2   1  12      278.05      337.46     28.46 o 
  -1   1  12      840.15      941.01     43.75 o 
   0  -9  13      416.30      400.36     26.12 o 
   1  -9  13       40.34       26.25     15.30 o 
  -2  -8  13      805.74      854.58     50.12 o 
  -1  -8  13     1108.79     1247.24     38.81 o 
   0  -8  13       77.84       91.60     17.71 o 
   1  -8  13      148.97      116.18     17.50 o 
   2  -8  13     1095.01     1095.76     54.05 o 
  -3  -7  13      333.26      424.10     36.10 o 
  -2  -7  13      131.77      175.21     27.82 o 
  -1  -7  13     1256.69     1392.72     58.61 o 
   0  -7  13       39.19       36.99     18.90 o 
   1  -7  13      555.70      608.15     86.86 o 
   2  -7  13      421.53      444.00     30.16 o 
  -4  -6  13      247.88      255.27     29.94 o 
  -3  -6  13       81.55      153.76     27.40 o 
  -2  -6  13       35.78       24.42     19.96 o 
  -1  -6  13      646.27      716.96     45.02 o 
   0  -6  13      292.36      347.65     33.98 o 
   1  -6  13      204.98      233.82     27.40 o 
   2  -6  13        6.06       21.62     14.32 o 
  -4  -5  13       57.33       80.28     21.24 o 
  -3  -5  13        6.73       45.02     21.24 o 
  -2  -5  13       16.03       22.51     21.87 o 
  -1  -5  13      546.43      578.92     40.35 o 
   0  -5  13      206.30      232.12     28.46 o 
   1  -5  13        5.62      -11.26     19.33 o 
   2  -5  13        0.67        1.06     18.05 o 
  -4  -4  13       33.23       28.03     20.39 o 
  -3  -4  13       24.67       62.86     24.63 o 
  -2  -4  13        4.96       63.92     20.81 o 
  -1  -4  13      309.35      292.22     30.37 o 
   0  -4  13        2.65       34.19     18.26 o 
   1  -4  13      139.49      197.72     27.61 o 
   2  -4  13      194.70      207.91     28.46 o 
  -4  -3  13       14.76       41.20     17.20 o 
  -3  -3  13        6.03       30.16     18.69 o 
  -2  -3  13      127.60      183.70     26.12 o 
  -1  -3  13      652.99      752.00     41.20 o 
   0  -3  13        0.18        1.70     15.72 o 
   1  -3  13        1.77       -0.42     17.20 o 
  -4  -2  13       10.73       -9.77     18.48 o 
  -3  -2  13       68.15       69.66     19.11 o 
  -2  -2  13      284.29      262.06     28.25 o 
  -1  -2  13      889.08     1069.28     48.63 o 
   0  -2  13       71.41      115.32     21.45 o 
  -4  -1  13      458.60      475.92     34.40 o 
  -3  -1  13      407.79      477.62     35.68 o 
  -2  -1  13      201.10      291.16     29.09 o 
  -1  -1  13     1216.92     1212.42     50.33 o 
  -1  -6  14        4.93       17.41     23.36 o 
  -1  -5  14       29.62       38.23     23.36 o 
                                                 
